# Supplementary material for: Spatially expandable fiber-based probes as a multifunctional deep brain interface
Source: Nat Commun. 2020 Nov 30;11:6115. doi: 10.1038/s41467-020-19946-9 (PMC7704647; doi:10.1038/s41467-020-19946-9)
Supplement: Supplementary file 4 — Source Data [file 41467_2020_19946_MOESM4_ESM.xlsx]

## Sheet: Angled (convulsive)
	CTX																				CA1																				CA3
0	-52.8992	-55.0271	-50.0913	-40.0862	-45.1052	-48.3786	-44.171	-50.8047	-43.481	-47.6212	-46.2633	-34.4067	-29.9299	-29.9933	-30.7485	-31.1618	-40.3654	-33.9572	-44.1779	-34.9221	-51.9936	-52.7618	-46.6944	-35.0407	-38.6345	-47.7997	-52.886	-56.6706	-52.7667	-47.6212	-59.2799	-42.1108	-37.3662	-39.5622	-44.7865	-42.7618	-55.4405	-63.5413	-64.2221	-52.5614	-40.2951	-41.9509	-40.9849	-28.8849	-30.3853	-51.3323	-43.6685	-46.2251	-40.3921
1	-47.0649	-47.9471	-47.1878	-34.3211	-37.9134	-39.2078	-38.9631	-44.7137	-38.5442	-42.8533	-42.0193	-29.9558	-25.5148	-24.8049	-25.741	-27.4899	-34.2961	-31.5366	-38.2068	-29.3966	-44.6979	-46.2993	-42.5401	-29.197	-32.6586	-42.698	-47.1961	-54.3053	-48.3575	-42.8533	-54.8074	-38.4546	-32.6085	-35.1142	-40.0372	-39.2604	-48.2441	-58.6695	-58.7418	-48.0129	-31.413	-33.2852	-37.0579	-22.9772	-25.3612	-41.8154	-37.8502	-41.0877	-34.6953
2	-42.6319	-43.6056	-46.5978	-32.5902	-38.0012	-37.2617	-37.8413	-41.8611	-37.1256	-39.296	-41.2794	-25.4055	-26.1909	-24.8878	-25.7056	-26.2893	-32.466	-32.4799	-33.8452	-27.2416	-41.728	-42.0457	-42.5529	-27.5655	-33.8474	-39.7667	-45.4579	-52.8343	-47.8838	-39.296	-52.4791	-36.2993	-32.0618	-36.6759	-38.9582	-38.2799	-45.1129	-55.6428	-55.7203	-45.9329	-28.2509	-28.8578	-36.3175	-21.1764	-27.4488	-37.969	-35.0103	-39.7845	-34.9498
3	-40.7216	-42.0835	-44.0053	-34.6101	-36.3353	-37.1121	-34.9469	-40.4178	-36.0809	-37.2555	-40.7197	-23.3862	-27.7663	-25.4667	-24.0404	-24.6383	-32.1582	-34.7506	-31.689	-26.5497	-39.6366	-41.1934	-39.0866	-29.4205	-31.2544	-38.2999	-42.8756	-50.6599	-49.1201	-37.2555	-51.3004	-34.4844	-34.571	-35.1721	-36.1864	-36.3102	-45.4707	-56.3869	-53.5791	-46.3113	-27.2544	-28.3779	-32.793	-22.9794	-24.7949	-36.3681	-33.5191	-37.8716	-36.7695
4	-40.7942	-42.4187	-42.8557	-35.289	-35.3273	-38.1641	-34.2621	-38.1438	-35.2686	-36.4363	-38.1571	-26.0221	-27.4592	-25.0671	-24.4666	-25.1393	-33.9817	-35.6662	-28.4034	-26.9413	-39.2563	-41.9647	-37.1504	-30.3038	-31.3366	-35.6333	-42.0305	-47.8304	-48.5876	-36.4363	-49.7943	-36.4914	-36.5236	-33.8731	-36.8473	-36.2313	-47.1837	-56.2133	-51.5425	-47.4363	-27.9818	-28.3987	-30.8149	-23.897	-24.6955	-35.3613	-33.5829	-35.8599	-35.9493
5	-42.06	-45.0146	-41.8535	-35.546	-34.5447	-38.227	-35.942	-36.5862	-34.1689	-34.6668	-36.9489	-25.5989	-26.2438	-25.2731	-26.2572	-26.729	-31.293	-34.0662	-28.6114	-27.2375	-39.6033	-44.332	-37.0424	-30.4233	-31.8789	-34.754	-43.3844	-45.9927	-47.8116	-34.6668	-48.7234	-36.754	-34.6006	-34.8365	-37.6766	-36.7494	-47.1878	-55.0414	-51.9054	-48.4651	-30.5639	-29.8687	-32.811	-23.9972	-24.2202	-35.2837	-33.3349	-35.5466	-37.0706
6	-42.963	-46.9733	-39.4963	-35.195	-35.0872	-38.8555	-36.581	-37.3804	-35.2887	-34.9857	-35.4431	-25.9494	-26.0701	-24.436	-26.3995	-24.8967	-30.7005	-33.6881	-32.7979	-27.6459	-41.8952	-44.2389	-36.0023	-29.902	-31.6422	-36.5083	-43.9326	-46.8523	-48.832	-34.9857	-46.9679	-37.0243	-34.9339	-35.0806	-37.5957	-34.8203	-44.7168	-52.9238	-54.6097	-48.6431	-31.7052	-27.2366	-31.9704	-22.9265	-22.8518	-36.8796	-34.4808	-36.3977	-38.2374
7	-43.0443	-48.5311	-41.6833	-35.5172	-35.1835	-38.8309	-35.939	-38.5071	-34.6733	-36.4901	-36.0605	-28.0913	-28.1994	-24.5499	-28.4139	-24.8847	-30.6704	-33.0352	-32.222	-28.2112	-41.9175	-45.2925	-37.2494	-29.1169	-30.588	-37.217	-43.7664	-47.1857	-48.1567	-36.4901	-47.2795	-39.9179	-35.6387	-35.4452	-40.9741	-35.2316	-43.1706	-51.5959	-53.7154	-48.8553	-30.3269	-27.1189	-33.8332	-21.641	-22.059	-36.9426	-35.2321	-36.7979	-37.8436
8	-42.201	-48.6273	-43.8443	-37.025	-32.9876	-39.2245	-37.2373	-37.8873	-36.6089	-37.5156	-36.7305	-29.1364	-29.9311	-27.0521	-31.0937	-25.3323	-30.0736	-32.8128	-30.5635	-28.6361	-40.6169	-44.8783	-39.2666	-29.9997	-30.8391	-36.9024	-45.573	-45.5559	-49.4818	-37.5156	-48.2513	-39.8589	-37.8856	-37.2088	-40.7562	-35.8402	-42.7011	-52.7927	-52.6687	-49.0926	-28.6262	-30.3139	-33.6462	-21.5035	-21.5309	-36.7332	-35.8999	-33.9961	-37.5933
9	-42.3944	-48.3898	-45.333	-37.7056	-34.9501	-39.3773	-37.2741	-38.0693	-37.1658	-36.7427	-36.2654	-29.3948	-30.6815	-27.8547	-31.8033	-26.5419	-31.1922	-33.689	-30.8927	-29.6004	-40.9546	-45.4475	-40.9983	-30.5152	-32.4516	-36.7601	-44.3583	-46.2114	-48.8761	-36.7427	-47.962	-38.2027	-38.2477	-37.249	-41.9468	-35.913	-43.9009	-51.8351	-51.6851	-50.1653	-29.3021	-31.5912	-33.9015	-21.3317	-22.425	-35.6557	-35.7959	-34.4794	-37.4279
10	-43.4253	-49.4565	-46.3639	-37.1251	-34.3	-38.3867	-36.1518	-38.1616	-37.2573	-38.1765	-37.1644	-29.4719	-29.8393	-25.6024	-26.8444	-27.4841	-29.2605	-33.6443	-30.4014	-28.8668	-41.7388	-46.7227	-43.0647	-31.3083	-30.8737	-37.3712	-43.428	-46.9665	-47.9763	-38.1765	-49.0767	-38.681	-37.058	-33.9711	-36.2498	-34.6871	-42.7643	-50.5805	-50.5	-50.6027	-31.5518	-32.2584	-36.5246	-20.8884	-20.2383	-36.5812	-35.8903	-36.3408	-37.3868
11	-42.0414	-50.2633	-43.9074	-31.2413	-33.6237	-38.0686	-34.4175	-35.5437	-36.054	-36.4027	-37.2126	-26.9559	-26.6631	-23.3351	-24.2209	-26.0113	-27.6954	-32.9264	-27.3763	-25.7908	-42.236	-47.147	-41.6116	-27.8956	-32.2818	-36.5703	-42.0522	-44.0606	-46.2507	-36.4027	-48.9316	-34.7918	-33.7675	-31.1545	-33.5998	-33.969	-41.1187	-49.6525	-49.247	-48.6013	-31.4954	-31.5064	-37.1441	-20.8821	-21.7439	-36.6917	-34.7436	-35.8521	-36.2479
12	-40.6766	-48.8887	-40.9847	-26.2017	-27.9419	-35.2723	-31.0818	-33.7723	-34.4241	-34.5864	-34.2599	-24.3992	-23.8322	-22.7495	-23.3882	-25.1786	-25.1395	-29.8186	-25.8134	-24.3089	-41.8092	-46.4241	-40.0079	-23.3491	-25.9015	-34.7804	-39.9311	-42.7885	-44.9451	-34.5864	-46.0747	-30.1633	-31.489	-29.9432	-31.7931	-35.9529	-39.0334	-47.4535	-46.7286	-44.8183	-30.7014	-30.9689	-38.4085	-22.6601	-23.9747	-34.9439	-32.0851	-33.888	-35.1796
13	-40.6696	-49.1504	-39.7444	-25.1619	-26.715	-34.5077	-30.718	-32.4879	-35.3742	-33.8456	-32.12	-24.0123	-23.6644	-21.8048	-23.631	-23.0146	-24.5826	-30.0747	-26.7064	-23.6754	-41.2687	-48.3703	-38.0075	-22.2245	-23.6729	-34.6467	-39.7482	-41.2005	-45.8298	-33.8456	-44.2757	-30.2953	-32.1208	-29.8568	-31.9406	-34.0929	-39.4471	-47.5256	-47.3047	-43.9819	-31.2385	-31.7039	-38.6803	-26.2223	-25.9195	-34.7506	-31.3352	-32.5821	-35.1724
14	-40.1978	-50.2863	-41.211	-27.663	-30.6961	-36.6117	-32.4127	-32.7465	-36.5361	-32.8293	-33.2437	-26.6127	-26.2284	-22.8873	-26.7554	-21.2318	-26.7642	-32.0056	-27.9108	-23.7835	-40.0745	-49.3019	-38.0018	-24.385	-27.0723	-36.3085	-40.7431	-40.8364	-46.2966	-32.8293	-45.9253	-34.3924	-33.616	-30.9151	-35.4071	-30.3462	-40.9447	-50.2787	-47.3558	-44.1126	-31.9205	-31.0942	-41.3072	-28.2495	-29.3895	-35.7308	-32.1687	-32.6241	-35.4599
15	-42.3881	-51.4424	-42.7998	-29.257	-28.7132	-36.688	-33.2375	-34.4881	-38.6143	-33.6137	-34.4701	-29.8336	-26.6371	-22.4039	-27.1614	-22.5764	-28.4783	-33.6869	-28.4759	-24.416	-42.5877	-49.9346	-42.5032	-25.8858	-25.8645	-36.8647	-42.0313	-43.4182	-48.2899	-33.6137	-47.4202	-38.5639	-35.6011	-29.7939	-36.2945	-30.8832	-42.2207	-51.591	-48.609	-44.4431	-32.9742	-31.6276	-42.6395	-28.5073	-27.5609	-35.934	-32.2949	-34.0865	-37.6238
16	-42.0654	-52.3676	-44.84	-31.5344	-31.4188	-36.6157	-35.1411	-33.3195	-39.8623	-33.8644	-34.081	-30.8827	-27.6499	-24.0013	-24.515	-26.4401	-28.7621	-33.8734	-29.1701	-24.9306	-42.0652	-50.1647	-43.0993	-27.7821	-29.4734	-37.1412	-43.6146	-42.8077	-50.1435	-33.8644	-46.7625	-39.9235	-36.4002	-32.4636	-33.7629	-35.3976	-42.2035	-51.1005	-49.2531	-45.3152	-33.3222	-32.9821	-41.6025	-29.6901	-30.057	-36.1786	-33.7319	-33.0517	-38.1006
17	-42.1594	-53.4042	-45.9078	-32.3497	-32.7929	-37.0125	-37.1085	-35.3228	-40.4211	-34.9923	-33.9025	-30.4993	-28.5017	-27.2258	-25.6962	-26.7809	-29.1675	-34.6677	-29.054	-25.8666	-41.8944	-49.9126	-44.7031	-28.29	-28.653	-38.073	-45.6411	-44.7468	-50.8436	-34.9923	-46.4962	-40.8345	-36.7836	-36.2125	-35.9253	-35.2649	-42.1399	-51.7474	-49.3928	-46.8286	-32.5778	-33.5448	-42.1306	-30.1384	-28.9951	-36.2658	-35.8827	-34.1364	-37.3246
18	-43.3141	-54.0679	-46.2927	-33.8234	-29.7062	-37.3696	-36.0761	-38.0183	-41.1793	-36.6344	-35.436	-31.2682	-30.4034	-27.678	-27.2527	-28.0113	-30.4549	-36.0032	-30.1602	-25.9226	-42.9448	-50.2911	-44.6131	-30.0727	-25.6479	-38.6545	-45.4567	-46.9049	-52.0536	-36.6344	-47.8449	-41.2189	-37.2474	-36.8109	-38.5002	-36.5798	-43.5274	-53.4821	-50.9759	-47.0226	-33.0461	-34.2245	-42.3298	-30.8825	-26.2936	-37.1787	-35.6239	-35.3562	-37.2438
19	-43.7353	-54.8035	-45.9724	-35.2216	-32.3353	-38.4021	-36.4891	-37.3016	-41.1222	-37.4919	-36.9253	-30.6166	-30.9014	-28.7244	-27.6656	-26.7439	-30.4845	-36.5165	-32.1473	-27.0553	-42.9852	-51.0512	-46.1163	-31.6458	-28.8458	-38.6346	-45.4395	-46.8454	-51.9699	-37.4919	-49.5212	-39.2417	-38.789	-38.4937	-38.3563	-36.2115	-44.2138	-54.9006	-52.4352	-47.7014	-33.8481	-34.0062	-43.5077	-31.4326	-28.4636	-38.1593	-35.3997	-35.2551	-37.7085
20	-44.0784	-55.7991	-45.5474	-34.8234	-35.8234	-39.2304	-38.4373	-37.9992	-41.6457	-37.9839	-38.7192	-31.9494	-31.71	-26.6536	-29.8453	-26.2123	-30.4738	-36.832	-31.7375	-28.4367	-42.8731	-51.342	-46.8757	-30.4104	-32.2873	-38.6449	-46.9995	-46.7812	-50.9774	-37.9839	-50.5562	-40.1074	-40.0772	-36.7798	-38.8701	-34.8725	-44.1016	-54.7261	-52.613	-48.8298	-34.4351	-34.053	-43.1118	-30.834	-30.2302	-38.2948	-35.9592	-36.1821	-38.7832
21	-44.7273	-56.4707	-45.9694	-34.9035	-34.7605	-39.8466	-39.034	-39.5722	-40.8538	-37.8738	-38.3817	-29.8106	-31.3774	-26.1643	-32.1451	-26.5272	-32.3514	-40.4102	-31.6232	-29.8338	-44.1757	-51.8761	-44.7662	-30.346	-29.8538	-38.7432	-47.2973	-47.4557	-50.6985	-37.8738	-50.9711	-37.9065	-40.9251	-35.3951	-40.4645	-34.1592	-44.595	-55.9381	-52.1232	-50.7591	-34.3053	-33.9104	-42.1213	-30.1112	-28.7486	-38.7001	-36.4709	-38.3963	-38.1717
22	-45.0309	-56.9424	-47.4136	-35.22	-32.2943	-40.6478	-37.5833	-39.9968	-41.4073	-38.3227	-40.4199	-29.1646	-30.8406	-27.1194	-30.5848	-27.5179	-32.1841	-38.3776	-32.2369	-29.981	-44.5858	-52.7544	-45.017	-30.6271	-27.6287	-39.1934	-46.3456	-47.77	-51.208	-38.3227	-53.0723	-38.3801	-40.8654	-37.0935	-40.0117	-35.1074	-44.8328	-54.6481	-51.8648	-50.6146	-34.4592	-34.6886	-43.6457	-29.693	-26.1802	-38.1042	-36.6352	-38.7379	-38.6454
23	-46.2152	-56.307	-47.3886	-36.5015	-32.946	-42.285	-38.8584	-38.4104	-41.8472	-39.2077	-43.0028	-31.0632	-32.01	-29.1966	-31.8762	-28.2118	-32.581	-38.4969	-32.5553	-31.873	-45.608	-53.7112	-47.2755	-31.8829	-28.6477	-40.3522	-47.1721	-46.6794	-50.9605	-39.2077	-52.9816	-39.3372	-41.1677	-39.5048	-42.1683	-36.6164	-45.6549	-55.3861	-52.8815	-51.4986	-34.4481	-35.6806	-44.2409	-30.6023	-27.3865	-38.8864	-37.5861	-37.4811	-39.6656
24	-45.4567	-57.1006	-47.7207	-36.6238	-32.8608	-43.3012	-40.3878	-39.9246	-42.536	-41.5361	-41.4039	-33.2927	-32.4128	-28.1198	-31.7346	-30.2214	-33.9844	-39.7849	-31.5726	-32.3204	-45.1046	-54.2937	-50.6255	-31.9641	-28.9881	-41.2486	-47.8461	-48.115	-51.8186	-41.5361	-52.5407	-41.0614	-40.3126	-38.3011	-41.4471	-39.2928	-46.8484	-57.5193	-51.8302	-51.1558	-33.834	-36.0273	-45.5784	-30.7931	-27.6792	-39.9532	-38.6611	-37.9508	-39.0247
25	-46.4193	-57.3862	-47.1468	-36.7623	-36.3715	-44.471	-39.8421	-40.3826	-43.2658	-41.9215	-40.6284	-33.6682	-33.3243	-29.1483	-30.8914	-29.7295	-34.7453	-40.2046	-32.1592	-32.9315	-45.9907	-53.5121	-49.9292	-31.7025	-32.3054	-40.3746	-48.3089	-49.2185	-52.1583	-41.9215	-51.8849	-41.1471	-41.3638	-38.7274	-40.0611	-39.9142	-47.6888	-56.7128	-53.0588	-51.3045	-34.9852	-35.2706	-43.4885	-30.8752	-29.9002	-38.7212	-36.6866	-37.9897	-38.8176
26	-47.3233	-58.9679	-46.7676	-36.0283	-38.3776	-45.1751	-39.4608	-41.2466	-43.8624	-41.5651	-40.0023	-33.0577	-32.4932	-28.6057	-30.7409	-29.2614	-34.5131	-41.5936	-33.0151	-32.9531	-47.236	-54.4501	-48.9008	-30.7429	-34.3514	-41.2371	-47.2118	-50.1012	-51.3408	-41.5651	-51.3826	-39.2795	-39.4793	-37.993	-40.8986	-39.5515	-47.8317	-56.6873	-54.0725	-52.2049	-34.7742	-34.8692	-43.9923	-30.0238	-32.2301	-38.9006	-36.7402	-38.6517	-38.6966
27	-47.0955	-59.4301	-47.9374	-37.3694	-36.5159	-46.4257	-39.1455	-41.5912	-43.1463	-41.5008	-40.8207	-32.9176	-31.841	-29.9637	-31.8818	-30.1742	-35.4328	-41.7855	-34.3665	-33.3256	-47.043	-54.3197	-49.8346	-32.9189	-31.8914	-41.5919	-47.1144	-49.9729	-51.2789	-41.5008	-51.8258	-40.3284	-38.0601	-37.9892	-42.7275	-37.5402	-48.4704	-55.8989	-55.5409	-52.8333	-34.818	-34.8798	-44.3525	-32.496	-30.3039	-39.8524	-36.9398	-38.6472	-39.112
28	-47.3184	-58.7312	-49.7188	-38.7439	-37.2465	-46.3614	-39.9464	-40.5265	-43.237	-41.5373	-41.9947	-32.4673	-32.8953	-30.4343	-31.3118	-29.0759	-34.9617	-40.8996	-33.5341	-33.4158	-47.5339	-54.9514	-50.8452	-34.5057	-33.0618	-42.1351	-46.5499	-49.7467	-51.7362	-41.5373	-52.1418	-40.1084	-38.2154	-38.5846	-42.2701	-36.9285	-48.038	-55.5734	-55.2935	-52.742	-34.9155	-35.9229	-44.4947	-33.4675	-30.5958	-40.3431	-37.9966	-38.08	-39.5522
29	-47.9615	-58.3631	-49.2856	-38.3667	-37.0981	-46.386	-40.7096	-40.9249	-43.7504	-41.4691	-41.4659	-33.6343	-32.4728	-30.2456	-32.5954	-29.5028	-35.6385	-39.5305	-34.2262	-33.7723	-48.0212	-54.6329	-49.9822	-34.2203	-33.1828	-43.4523	-47.4639	-49.3503	-51.254	-41.4691	-52.1367	-42.1416	-38.0524	-40.4669	-42.4698	-37.9672	-47.8336	-54.6975	-55.0327	-53.753	-35.187	-36.2133	-43.9414	-32.3982	-31.0654	-41.2276	-38.7609	-38.7144	-40.6554
30	-48.2671	-58.4251	-49.6036	-39.5324	-37.4615	-46.3898	-40.6254	-42.1128	-43.8844	-41.8448	-41.0231	-35.5281	-33.7646	-31.0508	-32.9821	-29.9129	-37.0925	-40.4365	-33.9984	-34.5068	-47.4694	-52.9522	-50.0252	-34.2134	-33.6622	-43.3716	-48.2783	-50.6439	-50.6183	-41.8448	-51.1777	-45.1474	-39.4336	-40.9454	-43.4513	-39.1841	-50.6145	-55.943	-54.0044	-54.6476	-35.3344	-35.051	-43.7435	-31.7778	-32.1714	-41.3999	-38.3736	-40.029	-40.5464
31	-49.0093	-60.7061	-48.821	-39.1813	-38.2488	-45.5473	-40.355	-41.0414	-42.9638	-43.1796	-41.5629	-33.9977	-33.0669	-32.132	-31.1567	-30.8294	-37.2108	-41.2915	-34.3063	-33.3741	-48.3539	-53.4134	-51.4031	-33.9741	-34.5765	-43.2898	-46.9725	-50.4302	-51.0056	-43.1796	-49.9474	-42.0461	-39.1021	-42.7988	-42.589	-41.4375	-50.2232	-57.242	-54.6646	-54.1641	-36.5676	-34.8967	-43.6416	-31.9761	-31.2556	-42.4162	-37.7979	-39.443	-39.8419
32	-49.3876	-61.7568	-49.4605	-38.5215	-37.9419	-44.2757	-40.1786	-40.5897	-41.9501	-42.4855	-41.9127	-32.9746	-32.3358	-31.3089	-31.4613	-31.6529	-37.7384	-41.4839	-34.9949	-34.7359	-48.675	-51.8738	-51.0607	-33.0879	-33.1169	-42.1204	-46.6022	-49.5691	-50.9322	-42.4855	-49.8338	-41.0433	-39.4847	-41.2904	-42.6227	-41.4039	-50.7848	-55.835	-54.7139	-54.8997	-36.839	-34.8534	-43.7908	-31.1371	-30.9773	-41.2806	-37.7764	-38.3839	-39.1602
33	-49.5556	-62.0756	-49.8211	-38.7781	-37.6325	-45.5835	-39.6647	-39.7738	-41.2573	-43.5875	-42.0877	-33.6114	-33.1875	-30.5033	-32.9256	-30.9094	-38.6459	-41.5445	-35.2653	-36.1062	-48.5381	-52.9205	-52.0349	-33.0927	-33.668	-42.9734	-46.2248	-48.9227	-50.1749	-43.5875	-49.1832	-42.4475	-40.519	-40.4605	-43.8297	-40.3413	-51.9062	-55.8641	-56.968	-55.4287	-36.3582	-35.8035	-43.6678	-30.269	-32.204	-41.7924	-37.2006	-37.5432	-38.3254
34	-50.3204	-61.6008	-49.0707	-40.0128	-38.3737	-47.2388	-40.5123	-38.6351	-42.6446	-42.9112	-42.0829	-34.492	-33.7238	-32.4831	-34.5623	-32.4468	-37.8446	-43.1935	-37.6099	-36.0681	-49.7972	-52.2256	-51.0744	-34.3429	-35.8387	-43.5736	-48.7499	-48.7704	-49.6216	-42.9112	-48.5248	-43.5544	-42.2464	-42.7486	-45.0428	-41.254	-52.1988	-56.2509	-58.9344	-56.0196	-37.7151	-34.3873	-43.8617	-31.7301	-33.0755	-42.2187	-37.9959	-36.5331	-39.304
35	-50.4918	-61.8717	-49.5453	-40.1125	-41.2897	-47.2093	-40.5258	-40.633	-43.6434	-44.0603	-42.437	-33.9509	-33.6322	-33.2609	-34.9908	-34.6481	-37.735	-43.3736	-36.3122	-35.4466	-49.5561	-53.3684	-50.4522	-35.1224	-37.1255	-43.516	-47.8463	-50.194	-50.211	-44.0603	-48.8501	-42.2533	-43.3686	-41.8452	-44.9147	-42.3063	-52.4168	-57.111	-57.2483	-55.2204	-38.0921	-35.1008	-43.5419	-32.7493	-33.9483	-41.9743	-37.9386	-38.7529	-39.9185
36	-49.7202	-60.9035	-49.7512	-40.0453	-41.909	-47.6623	-40.5632	-41.3284	-41.8502	-44.7747	-41.3082	-35.707	-32.663	-30.9241	-35.7398	-33.7179	-38.388	-41.1791	-37.2483	-36.9891	-49.4502	-52.9418	-50.736	-34.2782	-36.4491	-43.4073	-46.0136	-50.883	-48.941	-44.7747	-49.5093	-44.0712	-41.1928	-40.582	-44.3444	-41.1905	-51.6751	-56.0286	-57.7916	-56.3009	-37.272	-35.9551	-43.1424	-31.8162	-33.8903	-42.3223	-37.8669	-39.2809	-38.7927
37	-50.6706	-61.2114	-50.234	-40.5193	-39.1944	-48.2521	-39.7151	-40.4766	-41.5072	-44.0182	-42.3325	-35.9522	-33.4244	-30.0941	-35.7389	-33.7009	-38.9204	-40.9514	-36.7803	-36.4477	-50.3355	-53.7329	-52.9551	-34.7954	-33.1089	-43.931	-45.3945	-50.4814	-49.1708	-44.0182	-49.9362	-45.938	-41.6583	-40.3641	-44.6091	-43.0385	-51.6863	-55.1946	-57.1782	-57.1179	-38.641	-36.5872	-45.1764	-32.4488	-31.3667	-44.0183	-36.8894	-38.285	-38.1458
38	-50.7066	-62.2206	-50.8243	-42.1716	-39.9808	-47.6329	-39.7578	-40.7179	-43.5208	-45.1738	-43.3996	-35.1256	-33.2115	-30.7763	-33.6551	-31.5912	-39.1255	-43.0554	-37.4783	-37.6018	-50.2028	-54.0264	-53.7639	-36.94	-34.9129	-43.6548	-46.6481	-50.7993	-49.4506	-45.1738	-49.1442	-43.2621	-41.4604	-40.6169	-43.4424	-42.1807	-52.7407	-56.5899	-58.76	-57.0826	-38.0399	-35.9604	-45.2281	-34.4962	-32.3073	-44.0464	-37.5633	-38.5322	-39.975
39	-51.6561	-61.9738	-50.8813	-41.9542	-42.1388	-46.8023	-40.6165	-40.7913	-45.1442	-45.8641	-43.7527	-36.0047	-35.3311	-32.5917	-34.8441	-32.1698	-39.2102	-44.4561	-37.7142	-37.1289	-50.8317	-54.6297	-52.378	-36.1928	-37.946	-43.6759	-48.9122	-50.4343	-49.1386	-45.8641	-50.7719	-43.8531	-43.4431	-41.8233	-45.0845	-43.9359	-53.0118	-56.8311	-57.9622	-56.0573	-39.596	-36.8317	-44.5649	-33.5991	-34.9588	-43.7992	-38.4339	-38.7377	-40.9808
40	-52.4194	-63.0362	-50.4556	-40.8083	-45.0403	-46.9853	-40.36	-40.7341	-44.8452	-46.2674	-44.5403	-36.4738	-35.7285	-32.4365	-35.3704	-33.8476	-39.9989	-42.3664	-36.03	-38.7518	-51.433	-53.9187	-50.9272	-35.1408	-41.0827	-44.7836	-47.223	-50.8133	-49.4771	-46.2674	-51.1064	-44.6159	-44.0092	-41.79	-46.2961	-44.9229	-54.013	-57.8311	-58.4936	-56.7534	-40.1066	-36.6195	-44.4512	-32.9553	-37.3054	-44.1545	-38.056	-38.2247	-41.5458
41	-51.5085	-63.7714	-49.7603	-43.8025	-42.7303	-47.0936	-41.247	-42.1574	-43.4706	-45.7395	-44.6635	-35.6002	-36.1988	-31.4382	-36.53	-32.3797	-39.013	-43.604	-37.1213	-37.8261	-50.8435	-54.2262	-52.0582	-38.0982	-38.6381	-45.594	-45.6965	-51.5064	-49.9961	-45.7395	-51.3472	-44.9725	-44.9171	-41.3453	-46.3113	-43.4504	-53.3446	-57.4846	-59.4181	-56.6189	-39.3902	-36.3728	-44.1159	-35.2272	-34.992	-44.4466	-38.1285	-39.5228	-40.1454
42	-51.3089	-63.8775	-50.7752	-42.8918	-41.7604	-47.3547	-40.9395	-43.9441	-44.129	-46.3596	-45.1446	-35.2103	-36.4659	-32.5345	-35.9787	-33.5527	-39.3839	-42.6905	-36.8767	-38.4937	-50.8818	-55.0111	-52.51	-38.5681	-36.6207	-46.4421	-45.6989	-53.2795	-49.3724	-46.3596	-52.5608	-44.5341	-45.4839	-43.5042	-45.1939	-44.2679	-53.4331	-57.4637	-59.2128	-57.434	-39.3564	-37.3875	-44.2497	-36.3099	-34.3615	-45.0305	-38.1166	-41.4914	-39.8373
43	-52.4091	-63.8644	-51.4378	-42.3784	-41.9624	-47.5504	-40.876	-44.3136	-44.7759	-46.3019	-46.7212	-36.1491	-36.504	-35.1147	-34.4767	-33.6075	-39.6023	-43.2815	-37.2177	-38.1797	-51.6115	-56.0668	-54.3259	-37.0167	-38.0681	-45.7435	-47.1526	-53.7716	-48.9997	-46.3019	-53.8247	-44.6863	-46.2407	-45.6238	-43.6205	-44.3749	-53.2138	-58.4548	-58.2064	-57.4372	-40.7253	-38.7286	-44.6372	-35.2894	-35.5697	-44.1569	-38.4347	-41.8833	-40.8666
44	-52.0049	-64.6584	-50.8898	-41.5247	-44.5125	-47.738	-41.8192	-44.3092	-46.7122	-46.5267	-47.1501	-35.7796	-36.8877	-34.6421	-36.0267	-34.4629	-40.4637	-42.1417	-38.2419	-38.6717	-51.4189	-56.4543	-54.4959	-35.5183	-40.4768	-46.0301	-49.1612	-54.0745	-49.7484	-46.5267	-54.3244	-43.8243	-46.6768	-45.1518	-45.0239	-43.8256	-54.5745	-57.0498	-58.4197	-57.0997	-40.4123	-39.6936	-44.291	-34.5145	-37.0638	-44.4786	-39.1409	-41.4371	-41.7785
45	-52.0016	-64.1985	-51.9966	-42.4675	-45.0146	-48.2613	-43.1009	-45.114	-47.1129	-47.9255	-47.0901	-35.6259	-37.4279	-33.2535	-37.6059	-32.9872	-40.3748	-42.4236	-37.4695	-38.4197	-51.4587	-57.3181	-54.584	-36.9893	-38.9336	-46.2187	-47.759	-54.499	-49.2732	-47.9255	-55.4137	-42.3798	-47.1276	-45.0821	-49.17	-44.0626	-54.8049	-57.8679	-58.4954	-57.962	-41.3386	-40.0674	-44.0052	-34.8274	-35.4406	-45.3895	-40.1061	-41.9074	-42.1566
46	-54.1285	-63.8144	-51.9024	-42.9029	-43.0389	-49.6155	-42.0328	-44.4826	-46.9079	-48.0638	-47.6068	-36.2363	-38.3352	-33.9086	-36.3771	-33.3309	-41.0511	-45.0108	-37.493	-39.0487	-53.9644	-57.5032	-53.8376	-37.1349	-36.9198	-45.8404	-45.9753	-53.918	-50.2741	-48.0638	-55.8968	-43.599	-47.6326	-44.7913	-47.0317	-45.4471	-54.7875	-58.7791	-57.6967	-58.981	-41.5955	-39.4482	-44.2452	-35.4563	-33.8131	-45.4406	-38.9464	-41.9543	-42.8389
47	-53.3181	-63.344	-52.3616	-44.6018	-42.6846	-50.5848	-41.5508	-45.1909	-46.9901	-47.6225	-47.7977	-36.9464	-38.5121	-35.4589	-36.3632	-32.4365	-41.3468	-44.2374	-38.7645	-38.4348	-53.0395	-56.834	-55.7695	-38.7846	-37.9455	-46.7513	-46.042	-54.2591	-49.908	-47.6225	-55.8762	-45.051	-48.2021	-42.8421	-46.2924	-45.5336	-56.0277	-59.6088	-58.6272	-59.1712	-40.539	-39.267	-45.12	-36.6945	-36.006	-46.4707	-38.9471	-42.5584	-42.598
48	-52.6035	-63.428	-51.8936	-45.5439	-43.6494	-49.3804	-42.5399	-46.5272	-47.1796	-47.6702	-48.019	-39.6668	-38.7329	-34.5227	-39.2897	-34.3049	-41.1529	-43.1272	-38.3877	-39.572	-52.6683	-57.5521	-55.9975	-40.3816	-40.2101	-45.9978	-49.001	-54.8242	-50.3112	-47.6702	-56.8546	-46.8984	-48.0756	-42.5171	-49.3545	-45.0686	-56.3911	-59.954	-58.8756	-59.8733	-40.5356	-39.6508	-44.4781	-39.0418	-37.4073	-45.1649	-40.6132	-43.6724	-42.3199
49	-52.7471	-63.2771	-52.199	-45.5499	-44.594	-47.2368	-43.2233	-45.9537	-47.604	-48.1708	-47.6193	-39.0144	-39.4568	-34.6055	-39.1219	-36.4787	-40.9566	-43.1626	-39.5408	-39.9152	-52.7418	-57.837	-56.9682	-40.3091	-41.2442	-45.6435	-50.2133	-55.714	-49.8407	-48.1708	-56.6969	-45.6882	-48.445	-43.9274	-51.2935	-44.7803	-56.265	-60.5549	-59.4194	-60.0602	-41.1256	-40.041	-44.923	-38.1599	-37.358	-44.9946	-40.935	-43.7806	-43.7884
50	-53.4133	-62.8192	-52.4175	-46.5894	-46.6845	-46.4494	-43.3362	-45.107	-47.946	-47.4752	-47.3132	-37.9248	-38.4042	-33.8836	-39.5144	-36.1328	-41.124	-44.5609	-38.6053	-41.8102	-53.84	-58.2204	-57.4919	-40.4188	-41.1797	-46.1571	-47.065	-55.0821	-50.7508	-47.4752	-55.5557	-45.3847	-48.7804	-43.4996	-49.8142	-45.8157	-56.3339	-60.9547	-58.604	-60.8979	-41.8243	-39.8982	-45.052	-37.6439	-38.1891	-45.0252	-39.9008	-43.4748	-44.1387
51	-53.5119	-63.2147	-52.2013	-44.5051	-45.05	-47.1018	-43.3258	-45.3846	-47.1372	-48.1438	-47.8576	-37.0786	-37.5227	-32.9691	-38.1491	-35.8891	-41.2035	-44.5066	-40.3704	-40.3645	-54.2097	-58.1577	-58.316	-38.9017	-41.4271	-46.6602	-46.4231	-54.8608	-51.3083	-48.1438	-56.0565	-44.4091	-47.8436	-42.0045	-47.33	-45.9046	-56.1957	-59.8114	-60.3772	-59.5307	-41.5575	-40.3693	-44.8758	-36.4193	-38.2008	-45.2939	-39.8534	-43.3634	-44.4969
52	-53.7489	-62.8208	-51.7894	-45.883	-45.7189	-46.2126	-43.048	-46.6237	-47.618	-48.7691	-48.0109	-36.2394	-37.396	-34.6792	-38.4245	-34.5029	-41.0379	-44.325	-40.1667	-39.783	-54.1443	-57.4948	-56.8612	-40.2358	-41.124	-46.2515	-47.5736	-55.3014	-52.0785	-48.7691	-56.9456	-46.2183	-47.7377	-45.6783	-47.2116	-46.034	-56.6451	-58.9035	-59.6544	-59.208	-41.8234	-40.9199	-44.5314	-37.1492	-37.4406	-45.3284	-40.6152	-44.5334	-45.6309
53	-54.0963	-63.2751	-53.6237	-46.9751	-46.4269	-46.5109	-43.6904	-45.755	-47.7246	-48.5239	-48.6717	-38.9744	-37.4725	-35.4842	-39.4223	-34.8906	-40.9877	-45.2846	-41.4276	-40.0188	-54.268	-58.055	-56.9472	-42.7537	-42.0451	-46.9728	-50.1399	-54.6252	-51.2498	-48.5239	-56.9648	-49.2829	-46.4277	-46.6694	-50.3837	-46.8379	-57.0996	-59.69	-59.0768	-59.9444	-42.3207	-41.9003	-45.2753	-38.7386	-38.2225	-45.9685	-41.5366	-44.332	-45.823
54	-54.8702	-63.2224	-53.1794	-46.1601	-47.0135	-47.5982	-43.8805	-45.6027	-46.9012	-48.0149	-48.7985	-40.7218	-38.0574	-36.3259	-35.7392	-36.2386	-42.1918	-45.5855	-40.2566	-39.9663	-54.595	-58.9689	-57.0331	-40.7056	-41.5202	-47.7769	-49.8218	-55.127	-50.7765	-48.0149	-56.9678	-50.4112	-46.8988	-45.9888	-46.8412	-44.4789	-58.6963	-59.8688	-58.2547	-58.3151	-42.7158	-41.8592	-45.0347	-37.1636	-36.8571	-45.8945	-40.9835	-43.9328	-44.4761
55	-54.7327	-62.497	-53.3702	-46.2715	-46.1665	-47.6566	-44.1106	-45.7473	-47.1551	-48.3024	-49.1858	-41.2138	-39.0878	-36.3127	-37.1488	-36.2815	-41.7787	-46.3026	-40.0091	-40.4087	-54.9298	-58.7922	-56.3634	-40.2127	-40.482	-47.5926	-47.8043	-55.3583	-51.5536	-48.3024	-57.176	-49.2619	-48.1679	-44.2067	-47.9959	-44.6332	-58.5166	-61.273	-57.0786	-59.2152	-43.4447	-41.383	-45.5129	-37.0319	-36.3263	-45.1364	-40.1708	-44.0185	-44.9472
56	-55.5565	-64.607	-53.359	-47.6457	-45.7707	-47.084	-43.2737	-46.2909	-48.3084	-49.4222	-48.9395	-39.3429	-39.1366	-35.7355	-38.2684	-37.1038	-43.0484	-45.822	-40.8406	-41.1763	-55.7839	-59.3047	-57.1368	-41.7332	-40.3473	-47.5124	-47.634	-55.7548	-52.5069	-49.4222	-57.228	-48.1421	-48.3318	-46.9281	-49.8712	-46.3136	-59.3759	-61.5504	-59.8027	-61.4905	-43.5776	-41.1734	-45.0466	-37.9141	-37.0575	-45.4198	-40.229	-44.361	-45.9354
57	-55.5842	-64.3584	-52.2652	-46.0108	-44.8795	-47.1606	-43.5433	-46.7636	-48.0893	-48.9792	-48.8445	-39.1559	-39.3511	-37.2369	-37.4346	-36.8836	-43.2905	-45.4221	-41.0704	-41.8536	-56.185	-60.1004	-57.8962	-40.8946	-40.7854	-47.4066	-49.4414	-55.6024	-52.4816	-48.9792	-57.5578	-48.133	-47.7481	-46.186	-48.8837	-47.8606	-59.3828	-61.239	-61.7825	-62.0071	-43.7044	-41.6106	-44.071	-38.1736	-37.7089	-45.3753	-41.1556	-44.8094	-45.8313
58	-55.7205	-64.3616	-51.3521	-45.9128	-46.8587	-48.0993	-44.7655	-47.2365	-47.2683	-49.0551	-48.691	-40.205	-40.1451	-33.7635	-39.4702	-36.2928	-42.5175	-46.3599	-41.2063	-41.6875	-56.1207	-59.4954	-58.5332	-40.6435	-41.3467	-48.5645	-51.8908	-56.5556	-52.2668	-49.0551	-57.7481	-49.0327	-48.3889	-42.0613	-49.8312	-45.6344	-58.6929	-61.4938	-62.4798	-60.2276	-44.6264	-42.6219	-43.9769	-39.8246	-38.0124	-46.3423	-41.9703	-45.095	-45.0726
59	-57.2481	-64.3648	-52.3761	-47.6338	-47.132	-50.2806	-45.893	-48.8218	-47.5307	-50.9036	-49.8872	-41.9425	-41.0062	-35.2958	-40.1011	-38.1034	-43.5383	-46.2058	-42.9427	-43.2981	-57.3104	-60.6723	-59.626	-41.8574	-40.588	-49.3769	-51.8982	-59.148	-53.3353	-50.9036	-58.2694	-50.2891	-49.9949	-44.4987	-49.9806	-47.7671	-59.4537	-61.6768	-64.4493	-60.5911	-47.1072	-43.257	-45.6214	-40.6125	-37.9676	-47.8898	-42.6899	-46.7626	-45.3655
60	-62.8747	-68.6013	-57.2466	-52.1161	-51.4835	-53.9484	-49.8432	-53.615	-54.8538	-54.8353	-55.8769	-46.7747	-45.3677	-41.7226	-43.7071	-41.802	-48.1625	-51.701	-46.9413	-47.3422	-62.224	-64.2461	-62.5001	-45.9883	-44.5102	-53.1486	-55.7196	-63.3836	-60.355	-54.8353	-63.7812	-53.7192	-53.6155	-52.548	-52.1564	-53.5498	-64.1334	-66.7497	-68.1754	-64.6126	-50.8121	-47.499	-49.8293	-43.8173	-42.9632	-51.4796	-46.1024	-52.32	-51.7961
61	-57.405	-65.767	-54.1402	-47.874	-46.9796	-51.4776	-45.7199	-48.5634	-49.1856	-50.962	-52.3222	-40.9489	-41.3366	-37.2058	-40.7403	-37.8946	-43.5701	-47.698	-43.2497	-43.7253	-56.9496	-60.5985	-59.2868	-41.725	-40.4814	-50.719	-51.8019	-59.3027	-54.305	-50.962	-60.2918	-48.1273	-50.2235	-46.4928	-50.2805	-47.7292	-60.2083	-63.1269	-63.1785	-60.9177	-47.2296	-43.0599	-46.6502	-40.5982	-37.8649	-48.3521	-42.9493	-47.5798	-46.3449
62	-56.6428	-64.8333	-52.8775	-46.5911	-46.9138	-50.1	-45.377	-47.5615	-47.7908	-50.7618	-50.0002	-40.7998	-39.7657	-34.8683	-37.8984	-37.7059	-42.4791	-45.9775	-43.2657	-42.5129	-56.4424	-60.4568	-58.825	-40.9383	-42.3472	-49.6722	-52.17	-59.0209	-54.0713	-50.7618	-59.1338	-48.4819	-49.4543	-46.1054	-50.2539	-47.156	-58.8446	-61.4315	-63.2988	-60.5441	-46.2092	-42.4559	-45.4326	-38.7924	-38.2088	-46.9687	-42.8778	-46.6413	-45.7405
63	-57.5686	-65.5174	-51.5329	-47.1323	-48.03	-50.4627	-46.2617	-47.037	-47.8332	-51.2576	-49.4849	-44.0161	-39.8416	-34.3114	-39.8085	-37.9978	-42.732	-46.4302	-41.6581	-43.0613	-56.9974	-60.8991	-59.3732	-40.6269	-43.2345	-49.6692	-53.3565	-57.3574	-53.9808	-51.2576	-58.5214	-53.5041	-49.4612	-45.7976	-50.5282	-47.6048	-58.1413	-62.7866	-61.3294	-60.9287	-46.1842	-44.5528	-44.0648	-38.6193	-39.1221	-46.5177	-43.9767	-45.9337	-46.4994
64	-57.1249	-65.1653	-51.1835	-46.9578	-46.7063	-49.6783	-47.2447	-46.7378	-47.6661	-51.1232	-49.4133	-41.6763	-38.2494	-36.5192	-39.2735	-37.4583	-43.3707	-47.6322	-41.8796	-42.121	-57.3242	-59.5652	-59.6062	-41.6502	-40.7612	-49.5946	-53.0893	-57.6603	-53.65	-51.1232	-58.5963	-52.0861	-47.5168	-47.4907	-49.1453	-46.0039	-59.0354	-62.2905	-61.0013	-60.5191	-45.889	-44.3324	-43.5148	-40.109	-37.9192	-47.6429	-44.2355	-45.8283	-46.9557
65	-57.5934	-63.7399	-52.6488	-49.2117	-46.0478	-49.4603	-47.4044	-47.3561	-48.6757	-51.2717	-50.1772	-40.0281	-39.6927	-37.1376	-40.3916	-38.3177	-43.4908	-46.2771	-44.0215	-42.1733	-57.9092	-60.6417	-60.1843	-43.3312	-39.7912	-50.1941	-52.5258	-58.0139	-55.4165	-51.2717	-58.626	-49.4262	-48.2331	-48.192	-51.8101	-47.5012	-59.9536	-60.4684	-63.4064	-61.534	-45.7789	-43.9519	-44.5396	-41.0053	-37.5805	-49.062	-44.3833	-46.56	-46.8673
66	-56.4856	-64.5343	-53.2581	-47.2972	-47.4517	-48.5476	-46.8493	-47.7923	-47.7683	-51.2624	-50.1144	-41.8325	-41.0199	-36.3393	-40.4591	-39.1051	-43.6348	-46.2169	-45.5784	-42.5644	-57.05	-60.7009	-59.4197	-41.982	-40.5214	-50.1503	-53.0832	-58.7932	-54.846	-51.2624	-58.2682	-51.4322	-48.8311	-48.4673	-49.4032	-47.8394	-59.5121	-60.5185	-62.437	-62.3021	-45.7262	-42.785	-45.063	-39.7423	-38.9404	-48.1434	-43.8357	-46.5284	-46.6773
67	-56.3273	-66.3561	-53.7738	-47.0677	-46.6689	-46.7408	-46.5926	-47.602	-48.122	-51.1914	-50.8095	-41.6392	-41.227	-36.4382	-41.9206	-39.6939	-44.0877	-47.7288	-44.9397	-42.9327	-56.3237	-60.7918	-58.398	-41.8015	-41.1792	-48.9241	-53.2474	-58.3267	-55.2747	-51.1914	-58.7391	-50.7646	-50.5573	-47.1122	-50.6271	-50.4275	-59.9952	-62.0412	-62.8578	-61.5066	-46.3669	-44.0061	-46.2667	-40.3218	-38.2749	-47.4616	-43.4582	-46.6389	-47.873
68	-57.7104	-65.7967	-52.9447	-47.6692	-47.5466	-46.047	-47.1298	-47.1557	-49.5136	-51.6207	-51.2344	-40.9259	-41.8999	-38.3464	-40.3855	-39.9256	-44.8153	-47.4505	-44.4544	-43.6717	-57.9033	-60.8811	-58.0731	-41.8058	-41.8721	-48.1259	-54.1245	-57.6196	-56.321	-51.6207	-58.372	-49.4925	-52.4761	-47.9829	-48.9501	-49.9388	-59.8053	-62.6315	-61.5791	-63.2529	-46.1533	-44.4994	-45.4503	-39.9462	-38.7591	-47.1074	-44.226	-45.7931	-47.4997
69	-56.3788	-65.2228	-53.7737	-48.9222	-49.4245	-45.9909	-46.9926	-47.9864	-48.2245	-51.3718	-50.9326	-41.0454	-41.2766	-37.7903	-38.3234	-39.9679	-44.3478	-46.8892	-45.3605	-43.5969	-56.5709	-61.1087	-60.8193	-42.4883	-42.3184	-48.5829	-53.9868	-58.1924	-56.1633	-51.3718	-58.4121	-49.8783	-52.2359	-48.0471	-48.0993	-48.5658	-59.6868	-62.4727	-61.9059	-64.0462	-46.2117	-45.3659	-46.0369	-40.5747	-39.4283	-47.1866	-44.4139	-47.0478	-46.8387
70	-56.2011	-65.2486	-53.2142	-49.0437	-49.443	-46.6138	-47.3246	-48.1215	-47.1195	-51.8886	-50.3965	-42.8833	-42.1184	-37.7986	-38.9891	-40.3356	-44.0243	-47.8875	-44.2821	-43.8945	-56.0784	-61.0578	-60.4957	-44.8281	-43.5517	-48.8123	-53.9742	-59.0605	-56.1182	-51.8886	-59.1619	-49.4252	-51.0558	-47.5348	-49.3397	-50.3554	-59.63	-63.2638	-62.1738	-63.8091	-46.3907	-45.6141	-44.8729	-40.361	-39.7448	-47.2938	-44.7999	-47.4212	-46.2381
71	-57.6155	-66.0959	-52.8954	-49.0728	-48.3165	-47.467	-47.4223	-47.8459	-48.1658	-52.9346	-50.6116	-41.4471	-42.6262	-37.2972	-39.2808	-39.5189	-43.8869	-46.1639	-44.7206	-43.7632	-57.7949	-61.6925	-60.4597	-44.9483	-44.9101	-49.136	-54.8424	-59.2658	-57.6507	-52.9346	-59.2305	-48.7743	-50.3319	-46.9897	-52.255	-47.334	-59.8184	-63.2102	-62.8555	-63.882	-45.9944	-45.3738	-45.271	-39.489	-40.125	-47.6183	-44.7849	-47.0226	-46.8904
72	-57.4475	-65.6984	-53.3359	-49.5174	-48.5833	-47.3436	-47.1792	-48.0707	-47.4665	-52.8147	-51.1142	-41.962	-43.0147	-38.8144	-39.9328	-40.0346	-44.2576	-46.2606	-44.9252	-43.899	-58.2163	-62.7463	-60.0665	-45.0985	-43.0976	-49.7807	-54.7175	-59.5783	-57.3093	-52.8147	-59.3422	-49.2645	-50.0715	-49.6664	-50.9386	-48.8217	-60.4204	-62.6362	-63.9189	-64.6613	-46.546	-46.6566	-45.618	-41.554	-39.1935	-48.2343	-44.5974	-47.1656	-46.7325
73	-57.7575	-65.6752	-52.8276	-49.4675	-49.005	-47.1845	-47.2346	-48.9382	-48.1675	-52.596	-50.6182	-43.04	-42.8758	-38.0436	-38.9001	-40.5776	-44.2738	-48.3	-44.7911	-44.8913	-58.4999	-62.5148	-60.262	-45.2788	-42.4454	-49.1904	-55.164	-59.872	-56.8481	-52.596	-59.4005	-49.4166	-53.0016	-50.6384	-50.9514	-50.2867	-60.8931	-63.2857	-64.6188	-64.3231	-46.9117	-46.6857	-45.2905	-42.7167	-38.2274	-47.4479	-45.0493	-47.5201	-47.781
74	-58.8347	-65.3293	-53.3386	-50.0352	-49.6064	-47.6861	-47.8915	-49.4992	-48.0724	-51.7139	-50.8446	-42.8727	-42.3906	-37.3397	-38.8956	-39.2037	-44.5722	-47.211	-44.486	-44.7182	-58.5616	-63.033	-61.1374	-44.1523	-41.2385	-49.5646	-55.4346	-59.8252	-56.4871	-51.7139	-59.5085	-50.6602	-53.6005	-49.068	-52.9733	-48.856	-60.4166	-62.3566	-64.5276	-63.2793	-47.3349	-47.0101	-46.2038	-40.7523	-40.2355	-47.7184	-45.5607	-48.1689	-48.0374
75	-59.0861	-65.3238	-53.6072	-50.0462	-48.2768	-48.6846	-47.4486	-48.6748	-48.6817	-51.4078	-51.2116	-43.722	-41.1404	-37.0989	-40.8198	-40.1687	-45.2709	-47.3795	-45.4146	-45.2006	-58.8114	-62.6776	-60.0368	-44.4835	-42.3374	-49.8458	-54.9441	-59.3018	-57.519	-51.4078	-59.7001	-53.0167	-52.7153	-48.4212	-51.6977	-48.8587	-60.6483	-61.7695	-65.5279	-63.8264	-47.2675	-48.4575	-45.7036	-41.5118	-39.7774	-48.0501	-44.9026	-47.9573	-47.6738
76	-58.0367	-65.6707	-53.9972	-49.727	-49.2349	-50.3375	-47.962	-48.8182	-48.6243	-53.2196	-51.8734	-42.9986	-41.1488	-37.4417	-40.7142	-40.144	-45.4082	-49.672	-44.8133	-45.5234	-58.2244	-63.0195	-60.8927	-44.3827	-42.7927	-50.5276	-55.4201	-59.8777	-57.7945	-53.2196	-59.8952	-51.8798	-52.9815	-47.5175	-51.4297	-49.7554	-61.5737	-63.4002	-63.2783	-64.2524	-47.4282	-47.0902	-45.576	-40.3726	-40.4528	-48.8317	-45.4148	-48.1718	-47.26
77	-58.7797	-66.2679	-53.7845	-50.0835	-50.1923	-52.018	-48.6434	-50.6724	-49.0161	-52.3285	-52.8778	-42.8197	-42.4721	-38.1518	-40.7015	-39.5399	-45.4321	-49.619	-44.0198	-45.1444	-58.8632	-63.2683	-60.4765	-43.7526	-43.348	-51.1373	-56.5535	-60.9957	-57.5656	-52.3285	-60.199	-51.3916	-53.47	-48.6147	-50.8878	-50.0381	-61.6714	-64.2977	-62.7994	-64.1618	-48.0015	-46.8252	-45.2186	-41.7143	-40.9896	-49.3462	-46.5589	-49.7141	-48.368
78	-59.4092	-65.978	-53.9777	-50.9353	-50.4541	-52.1475	-48.9438	-50.2802	-49.4116	-53.6238	-51.2414	-42.5845	-43.1496	-38.6843	-40.5789	-40.0434	-45.7391	-49.0988	-45.9028	-46.3696	-59.3995	-62.3729	-60.4226	-45.0155	-44.2976	-51.6447	-56.277	-60.1795	-57.8291	-53.6238	-59.9218	-54.8852	-52.8225	-49.9464	-50.9546	-52.0689	-61.2462	-63.3049	-65.1359	-63.8328	-48.763	-47.8631	-46.2324	-43.2765	-41.4902	-49.1284	-46.4935	-49.4061	-47.9835
79	-59.648	-65.8759	-55.0108	-50.5396	-50.5815	-51.1971	-48.2842	-49.6686	-50.318	-53.9741	-51.5111	-44.6075	-43.8786	-40.6348	-39.1906	-41.1789	-45.437	-48.6694	-46.6465	-46.313	-59.5867	-62.7769	-61.338	-45.756	-47.2579	-50.9423	-55.6083	-60.1968	-57.6397	-53.9741	-60.2873	-55.9356	-52.3256	-50.8977	-50.096	-52.442	-62.2201	-63.7351	-64.7181	-64.6209	-49.1458	-47.8553	-47.2014	-43.6097	-41.7729	-48.4968	-45.4321	-48.728	-49.1535
80	-59.2277	-65.6366	-53.8859	-50.0767	-50.7537	-51.0939	-48.9278	-48.9942	-49.3256	-53.6264	-52.2272	-45.4326	-44.9958	-39.5639	-40.2595	-40.2449	-45.5323	-49.2842	-47.2053	-45.2325	-59.3492	-63.2258	-59.8771	-44.8811	-47.3864	-50.6799	-55.83	-59.7913	-56.9985	-53.6264	-60.6204	-51.5877	-53.8772	-49.5718	-50.276	-50.1846	-61.8199	-64.2887	-64.9908	-64.7579	-48.7835	-47.9418	-45.9437	-42.299	-41.4518	-48.7413	-46.0359	-47.933	-48.4213
81	-60.3255	-66.3869	-55.7807	-51.1685	-50.0721	-50.7168	-49.817	-50.1179	-48.8031	-52.5212	-51.5416	-44.7267	-45.1802	-38.4783	-41.5702	-40.0571	-46.397	-47.5582	-46.7182	-45.9846	-60.1231	-63.7642	-60.9015	-44.4735	-46.1235	-51.6088	-56.4761	-60.2437	-56.6904	-52.5212	-61.311	-52.1976	-54.3447	-49.3843	-51.2979	-49.8739	-62.6237	-63.6645	-65.3051	-64.6416	-49.3573	-47.5731	-47.5434	-43.2524	-40.7221	-49.9967	-47.0072	-48.5905	-47.9033
82	-59.3631	-66.092	-55.1203	-51.2941	-49.8797	-50.3655	-50.7842	-51.248	-50.567	-53.7233	-51.9255	-44.9002	-44.907	-39.06	-39.0373	-40.7381	-46.4473	-47.8978	-48.0983	-46.4235	-59.2691	-63.6102	-61.3669	-45.2597	-46.5871	-52.1262	-57.2581	-61.6283	-58.9281	-53.7233	-61.3933	-57.4782	-55.421	-50.8213	-52.1645	-51.7695	-63.6654	-63.4225	-65.7265	-65.5076	-50.1923	-47.5918	-46.667	-42.9421	-41.2196	-50.5116	-48.2296	-49.4704	-49.4067
83	-59.7763	-66.7413	-54.9446	-51.2197	-50.6066	-49.9654	-51.3473	-51.7437	-51.6439	-54.4815	-52.7063	-44.079	-44.8379	-38.8082	-40.3759	-40.3013	-46.653	-47.8658	-46.5972	-46.8507	-59.856	-64.1064	-61.3189	-45.835	-46.6613	-52.4713	-58.2558	-61.913	-59.3183	-54.4815	-62.1118	-51.8159	-54.2131	-50.415	-50.9994	-52.4196	-63.9557	-63.0582	-64.5043	-66.6073	-50.0759	-47.7428	-46.1221	-42.4673	-41.4431	-50.0428	-48.4516	-50.3968	-50.5254
84	-59.6475	-67.6333	-54.0269	-52.1185	-52.3427	-49.6536	-50.1374	-50.7329	-51.1909	-55.066	-53.4912	-42.8034	-46.5609	-40.0501	-41.7626	-39.767	-45.94	-49.0593	-45.1966	-47.0413	-60.072	-63.9703	-61.9879	-45.5364	-47.6468	-52.1303	-57.5925	-60.6865	-58.5648	-55.066	-62.0894	-50.9683	-52.9952	-49.0721	-50.3103	-52.3448	-62.1069	-63.2434	-63.3556	-66.7233	-49.8355	-47.9171	-45.7823	-43.6461	-43.4032	-50.2195	-48.0311	-50.1563	-49.7141
85	-58.3831	-67.5238	-55.3518	-53.1478	-51.777	-49.306	-50.2848	-50.7675	-50.6559	-54.5078	-53.5238	-45.0427	-46.4955	-40.5176	-41.922	-40.865	-47.4998	-48.605	-45.3655	-46.9851	-58.7354	-64.1355	-62.7288	-47.0832	-46.4615	-52.091	-57.3204	-60.7795	-57.6506	-54.5078	-62.5235	-52.5771	-52.6367	-51.1043	-51.3736	-51.9998	-63.119	-62.9351	-62.933	-65.7487	-50.1342	-48.5257	-47.6416	-45.4604	-44.0345	-50.9111	-47.8966	-50.1374	-50.2113
86	-59.5282	-67.5743	-55.9103	-52.7883	-51.1633	-49.6275	-50.7333	-51.8715	-51.0858	-55.0625	-54.5315	-43.3719	-45.4182	-43.0385	-41.7952	-40.3617	-47.7915	-48.7809	-45.2689	-46.59	-59.901	-64.1456	-63.3354	-46.9814	-46.4412	-52.0596	-56.9508	-62.2372	-59.9403	-55.0625	-63.1451	-49.2534	-53.2331	-53.4207	-51.6105	-51.8604	-63.2324	-63.9401	-63.0556	-65.3979	-50.5789	-48.9513	-47.4589	-43.8327	-43.1037	-50.4781	-48.0842	-50.4996	-50.9647
87	-60.4494	-67.6905	-56.3794	-53.6423	-51.6786	-50.7876	-51.6345	-52.8277	-51.9545	-55.1206	-53.916	-43.8388	-45.1568	-41.3304	-41.8282	-40.8849	-48.3945	-49.253	-46.653	-48.5358	-60.9923	-64.2158	-62.6012	-48.4365	-46.8566	-52.6223	-57.8007	-63.3734	-61.2308	-55.1206	-62.8329	-50.453	-54.4981	-51.4075	-52.3483	-52.2279	-63.2702	-64.0663	-65.9748	-67.3606	-50.7101	-48.1305	-47.6647	-44.255	-43.4261	-51.4496	-49.038	-51.4471	-50.0063
88	-59.2731	-67.4312	-55.8641	-53.7547	-51.6726	-52.4079	-50.5018	-51.9757	-52.0524	-54.9448	-53.381	-45.9241	-45.3645	-41.0533	-42.0792	-42.1376	-48.1733	-48.0774	-47.8198	-47.7094	-60.0262	-65.3545	-61.761	-48.8304	-48.6066	-52.2888	-57.7952	-62.7609	-59.4908	-54.9448	-62.4835	-53.7689	-54.0095	-51.2164	-54.2882	-52.6917	-63.5794	-63.9344	-65.3861	-66.6278	-49.6522	-48.5196	-47.5741	-44.2723	-45.0055	-50.8404	-47.907	-51.0052	-51.486
89	-60.2011	-67.4329	-54.6607	-53.7299	-51.5627	-54.2988	-50.2741	-51.7051	-51.2922	-54.6256	-54.8268	-46.3592	-45.6208	-42.0329	-45.4792	-42.3847	-47.6142	-47.3353	-50.4676	-46.5034	-60.8774	-65.7452	-61.7925	-48.542	-46.2392	-53.3883	-57.7055	-62.5625	-58.4939	-54.6256	-63.546	-53.2355	-54.5523	-51.6927	-56.7134	-52.5774	-63.7884	-64.3255	-67.2458	-64.5824	-49.5367	-48.9945	-46.1208	-43.9275	-44.3526	-51.8274	-48.1042	-51.0208	-50.9618
90	-60.6247	-68.0291	-54.4756	-53.1403	-51.3554	-54.6653	-52.2095	-51.6913	-51.4819	-55.0733	-55.7351	-43.4469	-45.7321	-40.7436	-43.0587	-43.589	-47.3681	-47.6162	-49.9071	-46.8586	-60.9497	-65.482	-62.0424	-47.9742	-46.8686	-53.2219	-58.3115	-61.8122	-58.8488	-55.0733	-63.1818	-50.3364	-54.0629	-50.0303	-55.8184	-54.0047	-64.1629	-63.702	-66.2751	-64.2214	-50.2805	-49.2284	-45.6327	-44.5885	-43.3797	-51.9579	-49.3055	-50.8	-51.3762
91	-61.5538	-67.8846	-54.9584	-53.3417	-52.7025	-54.546	-52.535	-52.2092	-52.6699	-56.3013	-55.2392	-44.543	-47.0205	-40.3076	-43.1006	-43.4292	-47.9613	-50.0852	-50.0526	-47.4047	-61.5912	-65.152	-62.1626	-47.8605	-50.6207	-53.3752	-58.1824	-62.7937	-60.2059	-56.3013	-62.8391	-50.9124	-54.1284	-49.528	-54.9049	-53.1028	-63.5871	-64.6136	-65.4871	-65.1128	-50.6006	-49.6899	-47.5245	-43.9273	-45.674	-52.3043	-49.6785	-50.8203	-52.1917
92	-61.8833	-68.0329	-55.7058	-53.8045	-53.6195	-54.2855	-52.0467	-53.338	-52.9717	-56.1389	-54.2053	-46.4952	-47.4487	-41.411	-43.3912	-41.9651	-48.7085	-49.5558	-50.2488	-48.3994	-61.9058	-65.4198	-61.7993	-48.6779	-50.1034	-53.4265	-58.3985	-62.8561	-60.4417	-56.1389	-63.0818	-52.1227	-53.1014	-50.2849	-53.3059	-52.7596	-63.6807	-63.46	-65.7271	-65.8122	-51.1707	-49.6906	-47.0918	-44.9215	-45.1717	-51.6912	-49.6658	-52.2878	-52.2303
93	-61.8993	-67.5595	-56.2209	-53.3829	-52.3967	-53.5174	-51.8752	-53.2131	-52.5973	-55.3577	-54.7114	-45.0215	-46.2866	-41.9883	-42.7199	-42.8886	-48.5847	-49.7295	-49.7718	-48.1413	-62.0511	-65.3149	-61.5374	-48.8772	-47.4378	-52.9247	-59.1518	-63.1026	-59.8017	-55.3577	-62.6053	-52.4365	-51.8211	-52.2612	-55.3826	-52.6734	-64.2905	-63.9177	-65.3589	-66.0406	-51.2547	-49.447	-47.321	-44.3464	-42.3608	-51.2445	-49.2912	-52.5248	-51.2836
94	-61.8249	-68.2824	-56.0077	-54.0605	-53.0745	-54.6818	-52.4803	-52.4969	-52.1326	-55.4188	-54.199	-46.942	-45.5288	-42.2694	-44.13	-42.4384	-47.6228	-51.4831	-49.7509	-49.0234	-62.2982	-65.7149	-61.9814	-47.6397	-48.4922	-53.7763	-59.4402	-62.2427	-59.0462	-55.4188	-61.9426	-57.7152	-51.9397	-51.7962	-54.9898	-52.1265	-64.2591	-65.8119	-65.3272	-68.0637	-50.703	-50.4938	-47.2955	-43.6321	-43.1038	-52.4798	-50.2443	-52.0655	-51.4709
95	-61.5622	-68.8329	-55.7618	-54.06	-53.4084	-56.0946	-52.5115	-52.5269	-52.4476	-55.8671	-54.8704	-45.8023	-44.674	-42.8254	-45.5445	-43.8445	-48.9787	-50.6956	-48.3053	-49.7436	-61.8763	-66.806	-62.9	-48.2807	-48.1106	-53.7203	-59.1643	-62.8747	-60.0045	-55.8671	-62.8465	-57.4135	-54.0868	-52.084	-54.2295	-53.0306	-65.1373	-67.397	-65.9759	-68.7856	-51.529	-51.2566	-46.7902	-43.9004	-44.2561	-52.5131	-50.039	-51.6976	-52.0851
96	-62.5527	-69.5727	-57.85	-53.9513	-54.541	-56.6816	-52.6412	-53.4959	-52.5641	-55.9688	-55.1261	-45.4597	-45.7876	-43.0739	-45.2021	-43.4307	-49.4168	-51.0613	-48.7712	-49.9093	-62.7746	-66.365	-63.3782	-48.0819	-48.9297	-54.0987	-59.6269	-63.4408	-60.4941	-55.9688	-63.6403	-56.7133	-56.0007	-53.1481	-54.7642	-53.9135	-64.9897	-66.9853	-66.7811	-67.7589	-52.4697	-50.9246	-48.5808	-43.7369	-45.3553	-52.7888	-50.6995	-52.1503	-52.9031
97	-62.7555	-69.6649	-57.6091	-54.7855	-52.7614	-55.9832	-52.2829	-53.3469	-52.8259	-57.1135	-55.1734	-45.9197	-46.8294	-43.4854	-45.191	-41.8951	-48.785	-50.3873	-50.7456	-49.6018	-62.9721	-66.6577	-64.1974	-49.1549	-51.9538	-54.9487	-59.2552	-63.2098	-61.641	-57.1135	-63.6183	-59.9122	-56.4881	-51.5876	-56.6113	-52.0734	-64.7939	-65.9807	-69.2978	-67.3055	-52.6771	-51.004	-48.7355	-45.5511	-46.0108	-52.9422	-50.0683	-52.4938	-53.059
98	-62.9429	-69.4149	-56.3896	-55.2978	-52.7521	-57.0096	-51.8639	-52.9893	-52.3713	-57.0191	-55.3201	-44.4401	-46.8279	-41.8341	-43.9448	-42.849	-49.7373	-50.4411	-51.076	-50.3531	-62.837	-66.8404	-64.3194	-51.0733	-49.4616	-55.6553	-59.214	-63.4832	-61.4271	-57.0191	-62.3033	-57.379	-55.1394	-51.1905	-58.1614	-51.3085	-65.3543	-65.905	-68.8764	-68.5866	-52.6718	-51.2489	-47.0359	-46.531	-45.3703	-53.5941	-49.3598	-51.7299	-52.4122
99	-62.6901	-69.5607	-55.9689	-56.1078	-53.9117	-57.6633	-52.9811	-53.6565	-53.3804	-56.8491	-55.2351	-45.5888	-47.2466	-41.1446	-43.2126	-44.6713	-50.2782	-51.3607	-48.4215	-49.838	-62.7421	-66.7036	-64.8828	-50.7233	-48.5318	-55.4976	-60.0192	-63.5293	-62.6231	-56.8491	-63.1104	-56.5719	-56.8798	-51.9662	-56.2568	-52.7105	-65.0861	-66.4273	-66.5649	-68.6074	-53.1273	-51.5177	-46.5791	-47.2749	-45.4126	-53.8158	-50.6	-52.3994	-53.0524
100	-63.1186	-69.2264	-55.7986	-56.3183	-53.481	-57.3929	-54.4205	-53.6305	-52.6284	-57.0558	-55.6404	-47.4935	-48.0824	-41.3573	-44.0725	-44.5816	-49.853	-52.7038	-49.0404	-50.1931	-62.818	-66.0312	-64.1168	-49.6435	-49.0336	-55.4972	-60.1327	-63.2473	-61.5624	-57.0558	-63.9849	-57.2741	-57.0284	-50.3465	-57.2408	-53.7559	-65.4593	-66.3439	-66.1441	-69.0569	-53.4823	-51.9942	-47.0747	-45.8318	-45.5034	-54.0302	-51.5441	-52.523	-53.0023
[truncated: 31 more columns]

## Sheet: Straight (convulsive)
	CTX											CA1											CA3											HY
0	-33.7768	-36.0211	-31.2845	-36.1646	-27.8803	-36.5703	-28.5879	-28.7736	-27.5958	-26.12	-28.9022	-28.8288	-45.3168	-39.4883	-36.26	-32.8137	-36.7625	-28.2432	-28.1568	-27.2402	-26.0122	-28.054	-34.4251	-37.1973	-34.4812	-24.3983	-29.9788	-34.7278	-28.9051	-28.226	-27.2108	-26.2523	-28.1078	-32.1227	-40.6681	-41.9301	-36.2614	-40.9207	-36.5631	-28.1146	-28.3019	-27.2808	-26.3113	-27.9199
1	-28.4367	-28.4949	-24.9236	-31.2021	-22.7991	-30.4789	-24.9415	-24.1938	-21.2502	-19.8581	-21.664	-25.758	-38.5792	-32.7809	-31.3233	-27.6241	-30.3798	-23.9259	-23.7054	-21.2584	-19.4908	-21.292	-28.0279	-28.661	-26.953	-22.5286	-24.8447	-28.6913	-24.8036	-23.9233	-21.404	-19.5862	-21.4016	-29.9581	-30.7198	-30.7648	-31.2591	-34.6468	-30.6784	-24.6429	-24.0279	-21.4353	-19.6592	-21.3951
2	-26.5841	-27.4735	-23.4619	-29.0528	-21.2645	-28.1561	-25.1829	-24.6805	-20.8755	-18.3686	-19.9279	-21.9188	-35.6548	-29.8808	-30.0587	-25.9823	-27.9716	-23.9526	-24.1984	-21.2081	-17.9553	-19.5456	-24.758	-25.7994	-24.5417	-23.663	-23.0076	-26.6287	-25.3797	-24.4381	-21.3966	-17.9979	-19.5818	-28.2689	-25.7969	-24.8677	-29.9784	-25.7396	-28.8161	-25.5846	-24.5444	-21.391	-18.1367	-19.6326
3	-24.414	-28.3897	-25.1635	-26.1965	-22.5138	-25.5554	-23.4637	-25.0132	-21.388	-17.5661	-17.6092	-20.5197	-34.3147	-30.7955	-27.3379	-26.8007	-25.822	-23.4749	-24.434	-22.1447	-17.0465	-17.14	-24.6152	-26.5572	-24.9772	-24.328	-23.5682	-24.0368	-24.8167	-24.6139	-22.2761	-17.067	-17.1391	-24.554	-23.9777	-24.0744	-27.3698	-23.3958	-26.3152	-24.4303	-24.7646	-22.2609	-17.1765	-17.2888
4	-23.1669	-28.2882	-24.8017	-26.5502	-24.5256	-25.4044	-24.094	-24.214	-20.7012	-19.1245	-15.8449	-19.1772	-34.4386	-31.0769	-27.0675	-28.4402	-26.0183	-24.0154	-23.7085	-21.6523	-18.4334	-15.436	-24.1668	-27.6885	-24.9343	-25.0596	-22.9224	-23.9189	-24.9444	-23.8209	-21.5691	-18.463	-15.4365	-21.8666	-24.6517	-25.2134	-27.0326	-25.049	-26.1588	-25.2066	-23.9245	-21.5983	-18.5712	-15.6462
5	-24.015	-28.2665	-24.2033	-26.7799	-23.8655	-26.8339	-24.1297	-20.5157	-21.1702	-20.1982	-15.8272	-22.0672	-34.6464	-31.6075	-26.8253	-28.4975	-28.091	-24.1303	-20.1526	-21.64	-19.569	-15.4233	-24.2711	-28.4549	-23.7327	-25.4394	-22.7853	-24.4568	-23.8829	-20.1149	-21.5797	-19.5928	-15.4083	-24.1648	-25.8855	-25.5515	-26.8135	-25.1718	-28.5835	-24.5945	-20.0736	-21.5763	-19.6845	-15.6635
6	-23.1955	-28.8689	-24.1448	-26.7116	-25.543	-27.2081	-22.833	-18.881	-19.7928	-21.2089	-17.3302	-21.6095	-35.7215	-31.7872	-27.1892	-30.328	-28.4347	-22.9548	-18.9076	-19.9514	-20.5736	-16.7905	-24.7452	-28.4744	-23.8123	-25.4724	-25.1672	-23.9451	-23.7438	-18.7878	-19.9527	-20.5869	-16.7569	-25.3247	-27.1641	-26.6479	-27.2318	-26.5379	-28.3277	-23.2767	-18.6981	-19.9101	-20.7127	-17.0373
7	-22.963	-28.1294	-25.6226	-27.0526	-25.9215	-25.3296	-21.4072	-22.2911	-20.6395	-22.8442	-17.5402	-22.0926	-36.284	-32.2987	-28.6689	-30.0394	-27.3185	-23.2471	-22.7454	-20.6448	-22.1915	-16.8874	-24.0907	-27.849	-24.546	-26.9268	-24.2107	-24.9466	-24.4471	-22.5965	-20.719	-22.2485	-16.8367	-25.276	-27.1223	-27.7215	-28.6521	-27.6938	-26.8573	-22.3772	-22.5204	-20.7002	-22.5869	-17.2054
8	-24.5287	-28.1255	-25.7974	-27.9883	-25.6265	-25.7034	-21.8972	-23.8285	-21.9291	-23.0441	-17.31	-23.3762	-35.5298	-33.2202	-29.998	-30.3466	-28.7656	-24.1706	-23.8859	-22.058	-22.3774	-16.5688	-24.7237	-29.0741	-24.1174	-27.9814	-23.3546	-25.7179	-23.7622	-23.6332	-22.1231	-22.4632	-16.4905	-25.0666	-27.1449	-27.1167	-30.0101	-26.1072	-27.7652	-22.3297	-23.5497	-22.1272	-22.902	-16.985
9	-24.6842	-29.3557	-26.083	-28.7386	-24.9596	-26.466	-22.9519	-22.4802	-24.2684	-27.0603	-19.1112	-25.0808	-35.7907	-33.623	-29.6507	-30.5178	-29.2632	-24.469	-22.3751	-24.992	-25.9292	-18.3422	-24.0487	-30.2138	-23.7431	-27.6093	-22.8819	-26.439	-24.2624	-22.065	-24.9627	-26.0039	-18.1864	-26.3075	-27.8123	-26.6811	-29.7755	-26.0272	-28.7203	-23.6496	-22.0348	-24.9016	-26.4204	-18.8413
10	-25.7701	-27.0409	-26.4647	-28.4029	-25.1915	-26.9477	-23.4082	-23.7182	-27.0383	-27.215	-20.8943	-25.5773	-33.4483	-34.2667	-30.624	-29.7965	-28.933	-24.7437	-23.1891	-26.798	-26.233	-20.0167	-23.8129	-27.7443	-25.1285	-29.2108	-23.4231	-27.3126	-24.0026	-22.899	-26.7821	-26.116	-19.6988	-25.9601	-28.0548	-26.4025	-30.6843	-26.6879	-28.035	-24.1119	-22.9853	-26.7789	-26.4592	-20.4201
11	-24.5467	-27.5945	-26.2329	-27.578	-24.9003	-26.2313	-22.7417	-25.8698	-26.6409	-26.7536	-20.3543	-24.281	-33.0405	-32.8985	-28.6598	-28.84	-27.0297	-23.2317	-24.5449	-25.0072	-26.0485	-19.4826	-23.9762	-28.2808	-26.4826	-29.3334	-23.0466	-27.8527	-23.4474	-24.367	-24.9218	-25.7379	-19.1076	-24.9889	-27.7588	-26.3003	-28.5651	-25.6848	-26.2251	-22.9385	-24.3637	-24.844	-25.0054	-18.9859
12	-25.1204	-27.4983	-25.9366	-25.5283	-25.53	-23.8709	-22.2204	-21.6391	-23.1339	-22.8416	-16.477	-23.9284	-32.7282	-31.0376	-24.7403	-27.4558	-23.586	-21.7822	-19.6168	-21.2968	-22.155	-15.6649	-24.0614	-28.566	-25.8828	-27.4849	-23.7994	-25.9054	-21.6321	-19.5407	-21.2122	-22.0999	-15.5181	-25.1093	-27.2072	-26.6057	-24.5703	-26.0344	-23.2712	-21.5335	-19.4919	-21.1174	-20.8852	-14.5494
13	-26.6686	-27.5128	-27.1052	-24.784	-26.2737	-23.5163	-21.6273	-20.3206	-20.9013	-19.1383	-13.6524	-26.722	-31.2597	-30.0098	-24.2298	-26.739	-23.6658	-21.6117	-18.1165	-19.1414	-18.2609	-12.8273	-25.3715	-28.4316	-26.5821	-26.9955	-24.6185	-25.8695	-21.1848	-18.1184	-19.1458	-18.295	-12.8173	-27.8834	-27.2175	-27.4266	-24.0596	-26.1926	-23.2773	-21.2852	-18.0406	-19.0598	-17.0991	-11.7969
14	-28.4218	-29.1141	-27.9113	-25.8527	-27.4646	-23.3309	-22.0307	-21.0485	-20.5021	-20.2419	-13.7087	-28.683	-33.2883	-28.8852	-24.9954	-26.8099	-23.3251	-22.3452	-18.8805	-18.7971	-19.3582	-12.8642	-26.9282	-29.2274	-27.1692	-27.8584	-25.7781	-25.6624	-22.6821	-18.9335	-18.793	-19.4068	-12.895	-28.5928	-27.7954	-27.74	-24.8273	-27.3761	-22.8025	-22.5415	-18.8322	-18.6996	-18.3569	-11.994
15	-27.7797	-30.6239	-27.459	-26.4125	-27.5345	-22.5588	-22.7042	-23.8197	-22.7211	-21.4228	-15.7942	-27.7107	-33.1524	-29.133	-26.1013	-27.1733	-23.256	-23.1376	-22.2715	-21.1543	-20.4707	-14.8297	-27.2558	-29.4951	-26.8507	-28.3426	-27.028	-26.0881	-23.8196	-22.3655	-21.148	-20.5215	-14.8819	-28.6124	-28.4402	-27.2167	-25.8094	-27.6758	-22.8519	-23.664	-22.2269	-21.0463	-19.6504	-14.075
16	-28.2842	-30.8773	-28.5272	-26.9509	-28.4284	-23.6008	-24.1927	-24.8469	-25.308	-22.5389	-16.97	-28.1889	-33.3859	-30.3426	-27.9843	-29.0351	-24.4856	-25.045	-23.5008	-23.7174	-21.5922	-15.9578	-26.6169	-29.7661	-28.5208	-29.6136	-28.0567	-26.9564	-26.1103	-23.5837	-23.6859	-21.6723	-16.0232	-28.6294	-29.5001	-29.1538	-27.7064	-28.1884	-24.2105	-25.6743	-23.4475	-23.5611	-20.8527	-15.3448
17	-30.2839	-31.4028	-30.1691	-27.1278	-30.2075	-25.4969	-23.7925	-26.6117	-23.7929	-24.0072	-18.9149	-30.034	-35.0247	-32.7275	-28.4098	-30.7503	-26.0814	-25.5204	-25.0434	-21.6225	-23.0749	-17.851	-26.5378	-29.4224	-30.0939	-29.7123	-28.2045	-27.8784	-26.1801	-25.1174	-21.7061	-23.1531	-17.9112	-29.4282	-29.3727	-30.2035	-28.2512	-29.4399	-25.6895	-26.1311	-24.9539	-21.6036	-22.399	-17.3168
18	-29.6247	-31.6277	-30.961	-27.6947	-30.7069	-25.4473	-24.7937	-25.5825	-24.1895	-24.2159	-20.6791	-29.8381	-36.4425	-32.9707	-28.8409	-31.4941	-28.2721	-25.6577	-24.0827	-21.9128	-23.3104	-19.5948	-26.5231	-30.5409	-30.3773	-30.0076	-26.9405	-29.5482	-25.5345	-24.1088	-21.9456	-23.3437	-19.6351	-29.0123	-29.399	-28.7534	-28.7351	-29.9771	-27.656	-25.5736	-23.9292	-21.8293	-22.7117	-19.0668
19	-28.9029	-31.6119	-31.2274	-28.2003	-31.211	-25.603	-25.382	-26.4993	-26.2193	-24.5145	-21.1186	-28.0011	-35.8706	-34.3526	-29.8739	-32.8849	-26.9856	-25.6567	-25.1224	-23.7184	-23.2925	-19.9695	-27.4019	-30.0592	-31.2145	-31.0231	-27.0973	-29.3865	-25.7068	-25.1867	-23.8026	-23.3498	-20.0147	-28.8328	-29.767	-28.0819	-29.7544	-30.4483	-26.4362	-25.7841	-25.0363	-23.6637	-22.8037	-19.4561
20	-29.9313	-31.3279	-31.169	-29.2385	-31.2866	-25.8006	-25.7784	-29.1215	-26.2953	-25.9739	-21.5756	-29.5103	-36.089	-35.5555	-30.8873	-33.9724	-27.5226	-26.6469	-27.737	-24.6616	-24.7119	-20.4253	-27.9912	-29.3534	-30.8226	-32.2627	-27.4703	-29.0966	-27.7761	-27.8277	-24.7034	-24.7972	-20.4652	-30.1821	-29.3454	-28.6429	-30.7524	-30.9194	-26.7888	-27.1947	-27.6662	-24.5718	-24.3307	-19.974
21	-32.1378	-31.9238	-30.8963	-29.0771	-31.0237	-27.0182	-26.0697	-28.383	-26.3256	-27.7992	-21.8892	-30.7609	-38.1256	-35.214	-31.4477	-34.5695	-27.9637	-28.295	-27.3757	-24.8016	-26.6232	-20.6744	-28.391	-31.4905	-30.6471	-32.5663	-27.6014	-30.0166	-28.6314	-27.4813	-24.7906	-26.6916	-20.6962	-30.9178	-30.1921	-27.6659	-31.2795	-29.7501	-27.4431	-27.7466	-27.3237	-24.6943	-26.275	-20.2306
22	-31.6545	-31.8767	-30.6035	-29.5697	-30.263	-25.7788	-25.5003	-29.3558	-26.8278	-29.1694	-22.3063	-30.9282	-38.2475	-36.1021	-31.4546	-35.146	-27.7817	-30.6553	-27.9098	-24.8044	-27.9517	-21.0056	-28.2261	-32.2096	-30.3434	-32.7435	-27.2534	-29.8502	-28.9071	-28.0194	-24.7009	-27.9395	-21.0282	-30.7062	-31.1344	-28.691	-31.1884	-30.1925	-27.5785	-27.6232	-27.8809	-24.6082	-27.5174	-20.6003
23	-32.6736	-32.0759	-30.7833	-30.2157	-30.7547	-25.9776	-26.1607	-33.7201	-26.6604	-29.7174	-23.4085	-31.1066	-38.112	-36.9709	-31.7226	-34.759	-29.4759	-30.5901	-31.6782	-24.4894	-28.3268	-22.1059	-28.0717	-31.5231	-30.8037	-32.8531	-27.1799	-30.4839	-30.5079	-31.7724	-24.4707	-28.3397	-22.1338	-30.767	-30.2674	-29.4231	-31.5388	-31.3059	-29.0795	-29.6648	-31.7489	-24.3551	-27.8282	-21.701
24	-31.5108	-31.9209	-30.5152	-29.7446	-30.8839	-26.5145	-26.9397	-33.5933	-27.3027	-29.0399	-24.4211	-32.0699	-38.8355	-35.418	-31.2772	-34.4613	-29.811	-29.3477	-31.3069	-25.481	-27.6921	-23.0512	-28.2365	-31.2008	-30.9316	-32.8265	-27.8934	-31.2663	-30.7904	-31.2659	-25.4053	-27.6814	-23.0598	-30.9287	-29.4039	-28.8829	-31.0715	-31.2805	-29.4206	-30.2568	-31.1377	-25.286	-27.1911	-22.6335
25	-32.6221	-31.8477	-31.6854	-30.4958	-31.8925	-28.213	-28.5762	-31.9462	-27.1239	-29.5808	-24.9034	-32.7797	-39.8013	-35.4024	-31.8484	-35.3043	-30.7011	-30.1285	-30.0063	-24.971	-28.0697	-23.4827	-29.0851	-31.2808	-30.6062	-33.6584	-29.4303	-31.8658	-30.1797	-29.9184	-24.8969	-28.0321	-23.474	-32.6951	-31.1708	-28.6376	-31.4188	-31.6598	-30.5137	-30.8101	-29.7372	-24.8077	-27.4644	-23.1153
26	-33.5124	-30.7028	-31.1905	-31.1196	-31.4591	-28.6296	-27.6072	-28.6662	-28.0834	-29.3643	-26.4707	-32.4952	-37.7742	-35.9677	-33.081	-35.1082	-29.7872	-30.7436	-27.0065	-26.4167	-27.6402	-25.0201	-29.029	-32.1919	-31.4801	-34.2235	-30.2688	-31.6599	-29.6972	-26.8921	-26.4095	-27.6775	-25.0066	-33.2561	-31.3204	-28.8493	-32.7827	-31.7439	-29.7775	-30.4916	-26.6888	-26.3033	-27.1274	-24.6251
27	-33.507	-30.2222	-30.367	-31.8451	-31.7596	-27.9134	-28.124	-28.1711	-28.4773	-31.474	-26.8457	-32.6655	-37.4805	-37.162	-33.4897	-35.7854	-30.6672	-30.1344	-26.1812	-26.7944	-29.9557	-25.3001	-28.4753	-31.7175	-32.3307	-34.8945	-29.971	-32.0749	-29.7217	-26.1271	-26.7852	-30.0456	-25.3131	-33.2324	-30.6804	-29.783	-33.2972	-31.8526	-30.3729	-30.7905	-25.9671	-26.6567	-29.6249	-24.9277
28	-33.8625	-30.0686	-29.9909	-32.7915	-32.6351	-27.6899	-27.9296	-28.9153	-28.5335	-31.1041	-27.0653	-34.9934	-37.5857	-37.4918	-33.3606	-36.9109	-31.4667	-30.6257	-26.6746	-26.4617	-29.1924	-25.5402	-29.3103	-32.1826	-32.9557	-35.5532	-30.0001	-33.6577	-30.6207	-26.7097	-26.3716	-29.1851	-25.5524	-34.1927	-30.1347	-29.6892	-33.1326	-32.4671	-31.2069	-31.5843	-26.5838	-26.2441	-28.7499	-25.1884
29	-33.9304	-30.9407	-30.7623	-33.2922	-33.084	-28.1409	-28.524	-30.6842	-28.6583	-31.2489	-27.3656	-35.5144	-37.7088	-37.8433	-34.7801	-36.7927	-31.3109	-31.6002	-28.782	-26.6261	-29.5133	-25.8964	-31.8893	-32.7594	-33.1271	-36.1928	-29.1686	-33.1263	-31.7337	-28.9213	-26.656	-29.5062	-25.8752	-35.1182	-31.2954	-29.7997	-34.3077	-33.5191	-31.079	-30.9361	-28.767	-26.5296	-29.0442	-25.5141
30	-34.6162	-30.0719	-30.3806	-33.3495	-32.7198	-27.6446	-29.5302	-30.0648	-27.4454	-30.986	-27.2961	-35.6785	-37.695	-37.9307	-35.4574	-36.0826	-30.6556	-31.473	-28.7906	-25.7053	-29.5678	-25.753	-31.7154	-32.1276	-32.6572	-36.8263	-30.0475	-32.5408	-31.9307	-28.8382	-25.7207	-29.6226	-25.7198	-34.3784	-30.9553	-29.8829	-34.9362	-33.5766	-30.0974	-31.1779	-28.6667	-25.573	-28.9929	-25.4049
31	-35.5087	-29.7733	-30.3792	-33.7736	-33.6361	-28.5756	-30.3757	-30.9682	-27.4777	-31.1313	-28.2568	-35.2317	-38.0914	-38.8676	-35.4507	-36.6923	-31.1688	-31.9191	-29.2948	-25.6811	-29.3724	-26.6924	-30.3237	-31.2869	-32.196	-37.0275	-30.8933	-33.3364	-32.2691	-29.2721	-25.6753	-29.3941	-26.6472	-34.2815	-30.2092	-30.212	-35.1475	-33.9685	-31.0529	-32.2303	-29.129	-25.5312	-28.89	-26.2308
32	-35.7515	-30.5591	-31.2409	-33.9592	-33.9288	-28.878	-30.0722	-31.4116	-29.5878	-31.6901	-28.4869	-36.6752	-38.8327	-39.5273	-35.3891	-37.283	-31.9603	-33.2084	-29.1852	-27.0401	-30.1418	-26.7732	-30.8045	-31.9042	-33.2889	-36.9416	-30.329	-33.506	-33.3726	-29.1957	-27.0379	-30.1536	-26.7183	-35.2197	-30.2811	-30.0111	-35.1635	-34.4208	-31.7486	-32.8253	-29.0508	-26.9183	-29.6378	-26.3338
33	-37.0122	-31.4333	-31.9583	-34.4145	-32.623	-28.7782	-30.3546	-32.9378	-29.8449	-32.7455	-28.6725	-37.7981	-39.6462	-39.6338	-36.5227	-37.6984	-32.9103	-33.1879	-31.1182	-27.6403	-30.8565	-26.9515	-31.7528	-33.1482	-34.4856	-37.8255	-29.4465	-34.6206	-32.702	-31.1676	-27.5897	-30.8274	-26.895	-36.4308	-31.1406	-31.6016	-36.1673	-34.4728	-32.4965	-32.4932	-30.9233	-27.4385	-30.2946	-26.5017
34	-35.9432	-31.879	-32.7946	-34.7739	-32.3221	-30.2663	-31.123	-33.8218	-30.6748	-32.891	-29.1174	-35.6454	-40.2152	-40.5443	-37.2285	-37.9946	-34.0174	-33.2493	-31.2118	-28.8789	-31.6154	-27.4251	-32.3111	-33.6035	-35.0501	-38.4554	-29.4347	-35.6039	-31.8997	-30.9851	-28.789	-31.6653	-27.3435	-35.9925	-31.7735	-32.2006	-36.8935	-34.2343	-33.5883	-33.1434	-30.8823	-28.5444	-31.1424	-26.9807
35	-36.3003	-33.7263	-33.2402	-35.5789	-33.7723	-30.6302	-32.1985	-31.2691	-30.3245	-32.8402	-28.7248	-36.8524	-41.5084	-41.3604	-37.3653	-39.313	-34.1912	-36.1429	-28.7152	-28.5573	-31.2999	-27.0335	-31.9504	-33.9204	-35.1821	-38.5387	-30.5058	-35.858	-34.3017	-28.6215	-28.5042	-31.3249	-26.9685	-35.9688	-32.6552	-32.3853	-37.0692	-34.6079	-33.6367	-35.186	-28.4768	-28.2813	-30.7917	-26.5769
36	-37.533	-34.0382	-34.3517	-36.3937	-35.0074	-29.7253	-31.9838	-29.3512	-30.7228	-34.2384	-28.6931	-37.2941	-41.8952	-41.0497	-38.1592	-39.8594	-33.8327	-36.9195	-27.1168	-28.2936	-32.3513	-26.9517	-33.2133	-34.4702	-34.9014	-38.9362	-31.7698	-35.5606	-36.0397	-27.1065	-28.214	-32.4982	-26.8673	-36.1734	-33.2231	-32.722	-37.8094	-35.7774	-33.1942	-34.4536	-26.972	-28.0017	-31.9758	-26.478
37	-37.3355	-34.0704	-34.2846	-36.7243	-34.6542	-30.9985	-31.8533	-32.276	-32.2031	-34.5066	-29.2988	-38.2665	-42.8802	-41.2009	-37.8153	-39.5964	-35.0004	-36.3598	-29.6574	-29.7506	-32.8277	-27.8015	-33.5017	-34.5558	-34.9564	-39.5176	-32.1132	-35.8707	-36.2046	-29.6566	-29.6542	-32.8858	-27.7248	-36.5637	-33.6732	-33.6482	-37.5568	-35.7329	-34.778	-33.8713	-29.5256	-29.4968	-32.4092	-27.3299
38	-37.5227	-34.6964	-35.0446	-36.2599	-33.8478	-31.892	-32.9485	-32.6798	-30.4546	-34.6513	-29.7242	-38.3891	-44.5533	-42.1175	-36.9071	-39.7196	-36.2373	-35.5492	-30.0549	-28.4221	-32.9124	-27.9552	-33.0835	-35.5941	-35.4667	-38.9829	-31.4107	-36.5926	-35.4746	-30.103	-28.4125	-32.8912	-27.8403	-37.141	-34.4666	-34.0381	-36.5549	-35.3295	-35.7157	-34.4166	-29.9824	-28.2947	-32.4527	-27.5078
39	-38.7767	-35.3118	-34.3594	-35.6968	-35.1492	-32.4022	-34.0519	-32.9097	-31.1593	-35.6291	-30.89	-38.9056	-44.0508	-41.3181	-36.4771	-40.7748	-36.5831	-35.6396	-30.7608	-29.038	-33.6969	-28.8889	-32.7846	-36.7717	-35.9875	-38.5873	-32.2675	-37.3979	-35.3921	-30.7324	-29.0084	-33.7007	-28.8187	-38.8171	-34.4479	-33.4522	-36.0826	-35.4929	-35.7564	-35.3898	-30.539	-28.8943	-33.3654	-28.4313
40	-39.9809	-36.5046	-35.0573	-36.4311	-35.4985	-31.5039	-33.9583	-32.8028	-31.2321	-34.7318	-30.8814	-39.8411	-44.7997	-42.685	-37.2678	-42.0572	-35.8681	-35.585	-30.1017	-29.3599	-33.2917	-28.9594	-35.5152	-37.1828	-36.4061	-38.8472	-33.3125	-37.1763	-36.3489	-30.1039	-29.3178	-33.2952	-28.8837	-39.8525	-35.2129	-34.4926	-36.9527	-36.5025	-34.7524	-35.2128	-29.9589	-29.0896	-32.9179	-28.4309
41	-40.135	-37.2251	-35.5406	-36.3822	-36.1784	-31.6633	-33.3743	-32.2699	-30.6734	-35.9655	-30.9727	-40.433	-43.9817	-42.762	-38.2308	-40.6257	-35.2423	-35.7556	-31.2808	-28.0983	-34.5195	-28.9895	-36.0442	-37.2567	-36.9185	-39.6438	-33.292	-36.1786	-36.5994	-31.2224	-28.054	-34.454	-28.8674	-38.2678	-36.3673	-35.584	-37.8184	-36.822	-34.4603	-35.7407	-30.9259	-27.8347	-34.1198	-28.3226
42	-39.9268	-38.0248	-35.6322	-36.9396	-36.345	-34.3127	-33.2065	-34.4238	-32.1977	-36.1345	-31.288	-39.5721	-44.18	-42.6636	-38.5611	-40.6354	-37.506	-35.7348	-32.6393	-28.9811	-35.1249	-29.2855	-35.5461	-38.7007	-37.4712	-40.1105	-32.7429	-37.8801	-36.5848	-32.4887	-29.0097	-34.945	-29.1382	-38.5541	-36.6349	-34.494	-38.2162	-37.4451	-36.8462	-36.3114	-32.2458	-28.8445	-34.4679	-28.6616
43	-40.6472	-37.4894	-35.6314	-36.4496	-36.849	-33.7895	-33.7869	-36.8023	-31.052	-36.8003	-31.7745	-40.9059	-45.9885	-42.8248	-38.0946	-41.8053	-39.319	-35.4839	-33.5107	-29.1137	-36.0005	-29.614	-35.7757	-38.8668	-37.0331	-39.353	-33.0444	-38.8868	-37.5119	-33.325	-29.0888	-35.9436	-29.4797	-39.8458	-36.669	-34.6133	-37.693	-36.9596	-38.457	-35.2427	-33.1814	-28.8684	-35.4142	-29.0737
44	-39.8839	-37.4824	-35.5833	-36.1125	-36.3096	-32.2963	-34.5637	-35.0876	-31.9107	-37.2773	-32.1504	-41.14	-45.9172	-43.1431	-39.0018	-41.594	-38.5481	-36.9604	-32.4563	-29.9001	-36.36	-30.232	-36.2301	-38.6936	-36.9211	-40.1862	-32.7283	-38.9449	-37.2102	-32.3469	-29.8256	-36.2681	-30.0675	-40.1229	-37.2349	-34.9176	-38.474	-36.7114	-37.8977	-35.1931	-32.2494	-29.6709	-35.8717	-29.623
45	-41.0883	-37.6112	-35.8684	-38.7139	-37.5463	-32.0074	-35.7517	-35.1538	-33.2845	-37.3557	-31.6948	-42.5728	-46.0602	-43.5446	-40.6226	-41.9193	-38.1944	-37.1024	-33.2104	-31.3928	-36.1372	-29.7155	-37.0048	-39.3918	-37.23	-41.8928	-33.0864	-39.06	-35.9544	-33.0674	-31.3002	-35.9634	-29.5724	-39.6672	-37.1422	-35.0694	-40.0412	-37.8084	-37.3608	-35.9831	-32.9326	-31.0653	-35.434	-29.1049
46	-40.8119	-38.175	-37.3056	-37.4605	-37.0344	-33.4142	-35.9409	-32.8121	-32.5646	-37.7897	-32.0164	-42.3486	-45.7746	-43.5865	-39.7451	-41.2932	-37.8521	-37.9529	-31.0704	-30.9394	-36.8354	-30.1266	-37.9077	-38.6038	-37.8346	-42.1199	-33.0386	-38.3266	-37.1134	-31.0907	-30.9393	-36.6585	-30.0289	-40.4117	-36.9625	-36.0938	-39.2346	-36.9097	-37.2309	-36.7954	-30.9141	-30.6562	-36.2834	-29.5719
47	-41.4205	-39.071	-38.0393	-37.7771	-37.18	-32.7623	-36.1473	-33.7588	-33.6735	-37.7063	-33.0456	-42.5727	-47.2215	-43.5261	-39.2906	-42.4767	-38.6036	-38.2362	-31.9791	-31.4929	-36.4874	-30.904	-38.21	-38.3198	-38.5789	-41.7379	-32.8327	-38.5619	-37.68	-32.054	-31.4275	-36.5315	-30.7913	-41.5144	-38.5083	-36.7741	-38.9419	-37.3389	-37.4681	-36.4243	-31.8525	-31.217	-36.0487	-30.2596
48	-42.4521	-39.9912	-39.4722	-39.6128	-38.561	-33.5855	-36.2842	-35.1201	-32.5428	-38.1	-33.5918	-43.441	-47.2855	-44.0066	-40.3991	-44.3162	-38.4371	-38.3464	-33.7059	-30.118	-36.2622	-31.5423	-39.3058	-39.0596	-37.8756	-42.3951	-34.1201	-39.1753	-40.0754	-33.6412	-30.0299	-36.2209	-31.3838	-42.2236	-38.3612	-37.7183	-40.1956	-38.4286	-37.3818	-36.4406	-33.412	-29.9067	-35.7403	-30.9751
49	-43.3034	-39.7651	-38.843	-38.5554	-38.4106	-34.9591	-36.4361	-34.3988	-34.2117	-38.9623	-33.7781	-43.431	-46.3889	-44.0761	-41.1172	-44.3391	-37.6914	-37.1688	-32.389	-31.4766	-37.6467	-31.7493	-38.5387	-40.0074	-38.4422	-42.6958	-34.699	-39.526	-37.8126	-32.213	-31.4124	-37.6406	-31.6036	-40.8139	-37.7017	-37.0018	-40.7797	-38.5591	-37.3105	-37.5881	-32.0715	-31.315	-37.1289	-31.1722
50	-41.8889	-40.6573	-39.0761	-39.6183	-38.6201	-35.4516	-35.1261	-36.0734	-36.3159	-38.1418	-33.9758	-44.0999	-46.8367	-44.1933	-41.0935	-43.8917	-39.9625	-35.8488	-34.2052	-32.8274	-37.3047	-31.6782	-38.2176	-40.6341	-39.6701	-42.5917	-35.3051	-39.7	-36.9569	-33.9689	-32.7928	-37.1342	-31.4993	-41.3762	-38.5717	-37.4815	-40.7697	-39.0824	-39.1561	-37.7326	-33.917	-32.6909	-36.4155	-31.0237
51	-43.4287	-41.853	-39.6878	-39.5749	-39.6451	-35.4351	-36.0337	-36.0938	-37.3383	-37.5669	-34.5282	-44.4307	-46.6532	-44.5208	-39.9738	-43.0957	-40.699	-37.2697	-33.3092	-34.8889	-36.6915	-31.9084	-38.5766	-40.9219	-39.3812	-42.3768	-35.3355	-40.3666	-38.505	-33.0219	-34.7322	-36.5331	-31.694	-42.7797	-38.7261	-37.94	-39.5666	-39.4926	-39.5547	-36.0369	-32.936	-34.4224	-35.8705	-31.1765
52	-43.3402	-42.0667	-39.8654	-38.6718	-39.6189	-35.365	-37.1571	-37.9741	-35.1314	-36.4388	-34.8964	-43.9298	-45.375	-43.8746	-40.1042	-42.3417	-41.2076	-38.6461	-34.9072	-33.2286	-35.8548	-32.3226	-39.8353	-40.5385	-39.3255	-41.8177	-35.6763	-40.0637	-37.0667	-34.8852	-33.0695	-35.7686	-32.1102	-42.667	-38.5476	-37.6836	-39.6679	-39.0213	-39.7144	-35.9775	-34.8447	-32.8457	-35.2206	-31.6514
53	-43.4732	-40.359	-40.8787	-39.8238	-39.9663	-35.2358	-37.0585	-37.5775	-34.5401	-36.2175	-34.9368	-44.5611	-44.5563	-43.4095	-39.5551	-42.961	-40.5187	-38.2917	-35.1591	-33.9532	-35.4917	-32.5009	-41.7579	-38.9525	-39.333	-42.3747	-35.3861	-40.024	-37.6079	-35.0561	-33.7414	-35.3525	-32.2708	-43.1242	-38.2414	-37.798	-39.2085	-38.577	-39.9549	-37.3684	-35.082	-33.4204	-34.7851	-31.8583
54	-44.1133	-40.4519	-40.2126	-39.8138	-40.0853	-36.4615	-36.1645	-38.9222	-35.3965	-36.3065	-35.2119	-45.151	-44.7603	-43.6579	-39.5161	-44.3203	-41.5857	-36.1762	-37.4129	-34.9596	-35.3544	-32.7374	-41.7026	-38.9433	-39.5838	-42.061	-35.6505	-40.5953	-38.2949	-37.2506	-34.7093	-35.24	-32.5035	-43.53	-38.569	-38.3112	-39.1921	-39.3495	-41.0583	-35.6714	-37.2794	-34.386	-34.7019	-32.0166
55	-44.6908	-41.2878	-40.2596	-40.5589	-40.7219	-36.6476	-37.5291	-37.3965	-36.3768	-37.4462	-35.4961	-45.6031	-46.3422	-43.07	-41.3384	-45.0283	-41.8664	-37.0632	-35.2029	-34.6955	-36.8879	-32.9783	-41.3709	-40.1094	-40.9002	-42.2354	-36.7357	-40.9358	-37.7442	-34.8972	-34.5209	-36.8019	-32.7623	-43.7168	-39.355	-37.3114	-40.9998	-40.461	-40.5444	-36.4736	-34.765	-34.1691	-36.259	-32.2796
56	-44.597	-41.0017	-41.2008	-40.8022	-40.7879	-36.2682	-37.7365	-34.1462	-36.596	-39.6951	-35.2167	-45.3269	-46.6912	-43.2766	-41.2354	-44.9364	-41.5057	-38.9467	-31.8654	-34.1209	-38.836	-32.8462	-41.7723	-40.9647	-40.2261	-42.3101	-36.9277	-41.311	-38.4935	-31.6776	-33.6951	-38.893	-32.5939	-43.6759	-39.8311	-37.7085	-40.7782	-40.966	-40.8827	-38.5136	-31.4699	-33.4146	-38.4878	-32.2613
57	-45.7162	-41.4729	-40.8211	-39.3652	-40.2232	-36.872	-36.9419	-33.4591	-37.4148	-38.5656	-35.9194	-45.3949	-47.0811	-43.346	-39.5301	-44.619	-41.5291	-38.9873	-30.5434	-35.1907	-36.9875	-33.4697	-42.3322	-41.4642	-40.099	-41.8848	-36.0589	-41.9972	-38.3627	-30.4373	-34.7859	-36.88	-33.2083	-43.8669	-39.5936	-38.2872	-39.2197	-40.4473	-40.9114	-37.3971	-30.3165	-34.7781	-36.5793	-32.7911
58	-45.5686	-40.4374	-41.0475	-39.5627	-40.9092	-36.9144	-38.4514	-36.8098	-38.4244	-37.8491	-36.149	-46.0327	-46.2058	-45.1673	-39.04	-44.8102	-41.8268	-40.8875	-32.9759	-35.8894	-36.8769	-33.4771	-42.4046	-40.6888	-40.6916	-42.1372	-36.2762	-42.1725	-40.9555	-32.8849	-35.7627	-36.8663	-33.2464	-44.3629	-39.7869	-39.1661	-38.7529	-40.3815	-41.0832	-38.7114	-32.8218	-35.809	-36.0005	-32.755
59	-46.0567	-40.5825	-42.0205	-41.75	-42.4917	-36.9093	-39.2141	-37.8016	-38.7706	-39.9139	-36.5642	-47.357	-45.9592	-45.5925	-41.2098	-45.3724	-43.0789	-41.2566	-35.6054	-37.3487	-38.5925	-33.9594	-42.9222	-40.5317	-40.8033	-43.8244	-37.9479	-43.6413	-41.1836	-35.4433	-37.1908	-38.4871	-33.7447	-46.1912	-40.0066	-39.8534	-40.9241	-41.7688	-42.1847	-40.6774	-35.2763	-36.9856	-37.958	-33.3447
60	-51.8873	-45.3097	-46.5527	-45.7637	-47.1002	-41.7737	-44.278	-42.0283	-43.9482	-45.0024	-41.4757	-52.102	-51.135	-50.3349	-46.5531	-50.4736	-47.3572	-46.4367	-40.1093	-42.4521	-43.1159	-38.8696	-47.5015	-45.9651	-44.5526	-48.6393	-42.9666	-48.0928	-45.7864	-40.0149	-42.3282	-43.1388	-38.5937	-51.9001	-44.3124	-44.5372	-46.3288	-45.8437	-46.5823	-45.135	-39.9378	-42.1801	-42.7127	-38.1456
61	-46.9	-42.2086	-41.205	-42.3673	-42.9239	-37.9178	-40.2099	-38.9921	-37.8911	-42.0379	-37.9394	-48.362	-47.2949	-45.4576	-42.9424	-47.2105	-43.2989	-42.2921	-36.867	-34.026	-40.5307	-35.3379	-45.0891	-42.7618	-40.1699	-44.8209	-39.5783	-43.8988	-41.3657	-36.6753	-33.8713	-40.2254	-35.0859	-46.0373	-41.0488	-40.2635	-42.5898	-42.1702	-42.3192	-41.7799	-36.3879	-33.7708	-39.6741	-34.67
62	-46.1534	-40.3227	-40.7262	-42.5942	-42.3196	-36.9616	-40.8334	-36.6783	-37.0882	-39.5794	-36.9118	-46.7428	-45.5252	-44.8058	-42.8686	-45.9175	-42.5468	-41.2095	-34.1386	-33.7103	-38.4154	-34.4803	-43.9384	-40.7693	-39.8154	-44.9121	-38.4287	-43.7807	-40.5857	-33.8921	-33.6131	-38.0449	-34.2552	-45.2508	-39.4232	-39.1843	-42.6132	-41.667	-41.4474	-39.918	-33.6967	-33.5313	-37.7011	-33.8485
63	-47.2257	-39.8436	-40.4649	-42.5809	-41.9025	-38.0867	-40.1701	-39.3312	-37.8562	-39.5995	-37.2078	-46.9243	-44.869	-45.7496	-43.2174	-45.2738	-42.5589	-41.2757	-36.6579	-35.4682	-37.9205	-34.5863	-43.832	-39.863	-40.9228	-45.293	-38.6232	-44.2706	-40.1414	-36.417	-35.2161	-37.7693	-34.3671	-45.5543	-39.1206	-38.4496	-42.9139	-41.8751	-41.1295	-40.2474	-36.2931	-35.1955	-37.2808	-33.9105
64	-47.6656	-40.7281	-40.4802	-43.4255	-40.5304	-38.0804	-39.73	-39.8999	-37.792	-39.9698	-36.8534	-48.0568	-45.4962	-45.1654	-44.2422	-45.2288	-43.8898	-41.1264	-38.032	-34.8151	-37.7417	-34.1319	-44.8377	-39.4446	-40.4278	-46.1375	-38.7684	-43.3571	-41.71	-37.9453	-34.6782	-37.4551	-33.8946	-46.1887	-40.348	-38.8218	-43.7184	-40.1121	-42.1624	-41.051	-37.6088	-34.5351	-36.9174	-33.572
65	-46.5439	-41.6027	-40.615	-43.6301	-41.5183	-38.5784	-40.7052	-38.1861	-37.9477	-39.9969	-37.1434	-48.0295	-45.7842	-45.3909	-45.4425	-45.5255	-43.1502	-42.1	-36.9206	-34.7354	-37.3515	-34.5077	-44.6348	-40.012	-40.4449	-46.9395	-38.8641	-43.8536	-42.4379	-36.4917	-34.6825	-37.0696	-34.2156	-46.0244	-40.9391	-40.1447	-44.8205	-41.01	-41.6686	-41.4886	-36.1965	-34.4481	-36.6782	-33.9344
66	-47.4116	-41.8079	-39.7966	-43.4657	-42.0824	-38.8076	-40.088	-39.1369	-37.39	-41.2031	-37.8443	-48.2234	-46.5461	-45.7539	-45.121	-45.9388	-43.7948	-42.424	-38.1928	-34.2955	-38.6958	-35.2431	-45.0281	-41.0154	-40.4132	-46.8779	-38.687	-44.6743	-41.98	-37.8954	-34.0848	-38.472	-34.9315	-46.91	-39.7425	-40.0701	-44.5214	-41.4157	-42.4051	-42.1829	-37.7356	-33.9004	-38.2098	-34.5982
67	-49.2442	-41.6991	-39.5127	-43.1041	-41.453	-37.8982	-40.8795	-38.2432	-38.4506	-42.1649	-38.4559	-49.2086	-47.0332	-45.0783	-44.4808	-46.4247	-44.7027	-41.5485	-36.9968	-34.5145	-38.9762	-35.7806	-45.373	-41.7652	-40.2105	-46.9559	-38.2826	-45.2373	-41.5832	-36.5852	-34.3891	-38.805	-35.4437	-47.8809	-40.6905	-40.2279	-43.9872	-42.1363	-43.1235	-41.5765	-36.4247	-34.3644	-38.5764	-35.2442
68	-49.0088	-41.4539	-39.7994	-43.7336	-41.8254	-38.9128	-41.2862	-38.0699	-37.0241	-41.1679	-38.7875	-47.734	-46.5994	-44.3376	-44.5929	-47.5133	-44.5938	-41.6525	-35.3648	-32.8925	-38.2734	-36.032	-45.3322	-41.2563	-39.8815	-47.1949	-38.8689	-44.9781	-41.3809	-35.014	-32.7518	-38.0191	-35.694	-48.3238	-41.2718	-40.6216	-44.2073	-42.3719	-43.8967	-40.2011	-34.9192	-32.6999	-37.7468	-35.428
69	-46.4044	-41.9006	-40.0295	-43.7932	-42.5873	-39.3092	-41.6924	-38.4237	-36.7034	-41.0532	-37.668	-47.8012	-47.3217	-44.2796	-45.355	-47.1418	-46.0086	-41.7439	-36.0458	-33.671	-38.6142	-35.0312	-47.4766	-41.6543	-39.7275	-46.8461	-39.9059	-44.4248	-41.1499	-35.7961	-33.4	-38.3456	-34.7831	-48.8509	-41.948	-39.8895	-44.8319	-41.8815	-44.5273	-41.3233	-35.6482	-33.2688	-38.0199	-34.5334
70	-47.313	-42.1949	-41.6004	-43.6491	-42.9802	-39.028	-41.6836	-41.3543	-36.2065	-42.8614	-38.877	-48.4984	-47.0049	-45.5908	-45.5215	-46.3483	-45.855	-42.9165	-37.6874	-33.9598	-40.3327	-36.1256	-46.6328	-42.4602	-41.1262	-46.6418	-40.2598	-45.1615	-42.7608	-37.4967	-33.6812	-40.1325	-35.8829	-48.3527	-41.8593	-40.1663	-44.9286	-42.8662	-43.3479	-43.1479	-37.5469	-33.5055	-39.931	-35.5512
71	-49.7239	-41.855	-41.2088	-45.0723	-42.9799	-39.4694	-40.9655	-40.943	-36.3113	-40.5074	-39.5773	-49.1489	-47.2238	-45.2529	-45.1404	-47.1847	-45.6197	-42.1494	-38.0699	-33.9182	-38.8397	-36.7436	-46.7255	-42.266	-40.8199	-47.3001	-40.1014	-45.5367	-42.4321	-37.8345	-33.7042	-38.706	-36.4373	-47.5204	-41.2983	-40.9572	-44.8319	-43.4218	-43.5118	-42.9357	-37.9246	-33.5774	-38.3217	-36.1813
72	-49.2614	-42.1173	-40.2675	-45.4325	-43.2103	-39.6829	-41.2738	-41.8244	-37.0637	-40.4322	-38.7952	-49.4295	-47.535	-44.6816	-43.8664	-47.3285	-43.973	-42.3892	-39.4373	-34.2843	-38.7806	-35.9714	-47.1074	-42.4881	-39.6423	-46.8069	-40.4711	-45.1531	-42.6988	-39.3325	-34.0201	-38.503	-35.6302	-48.3631	-42.1337	-40.4507	-43.644	-43.1002	-42.8424	-42.2641	-39.1976	-33.9653	-38.2326	-35.434
73	-48.3013	-42.5744	-40.5532	-45.1758	-42.6082	-39.4701	-41.5626	-42.2615	-37.1125	-40.6121	-39.1074	-49.0829	-47.0899	-45.9779	-44.0975	-46.664	-44.5538	-43.4369	-39.8165	-34.7142	-38.5553	-36.3378	-47.197	-42.1773	-40.3061	-47.2109	-39.7811	-45.6146	-43.3945	-39.5555	-34.4795	-38.2569	-36.0279	-49.3113	-41.4026	-40.2951	-43.7625	-42.8927	-43.1266	-42.0593	-39.402	-34.4535	-38.0455	-35.7315
74	-49.7436	-41.2223	-40.5209	-45.5014	-42.921	-40.3472	-41.5567	-38.9652	-37.1363	-41.1462	-40.1459	-49.8542	-46.669	-45.7168	-44.7311	-47.5718	-45.138	-42.9335	-35.7352	-35.1601	-39.1629	-37.254	-46.6322	-40.9781	-40.4442	-47.8581	-40.3767	-45.8775	-43.5925	-35.487	-34.8932	-38.8133	-36.9723	-50.8549	-40.031	-40.3882	-44.3137	-43.368	-43.3581	-42.2789	-35.4349	-34.9372	-38.7158	-36.586
75	-51.3055	-40.722	-40.316	-45.5882	-43.1828	-40.2845	-41.5925	-39.5269	-37.605	-43.331	-40.6648	-49.7101	-46.4174	-44.9544	-44.835	-48.0434	-45.6135	-42.6786	-36.6971	-35.1083	-40.7895	-37.6075	-47.7449	-40.7638	-40.4263	-48.095	-40.7038	-45.9759	-43.4069	-36.4443	-34.8199	-40.3399	-37.2934	-50.0472	-40.2172	-40.8396	-44.4462	-43.3773	-43.9466	-41.8081	-36.3688	-34.9176	-40.0815	-36.9263
76	-49.5114	-41.39	-40.1688	-45.7663	-43.7462	-40.4934	-42.7811	-41.1528	-39.841	-42.3954	-40.7641	-48.8917	-46.7895	-45.5446	-44.0914	-48.5266	-45.209	-44.3956	-37.9229	-36.8118	-39.7428	-37.7348	-48.1324	-41.0651	-40.6055	-47.8519	-41.4041	-45.2547	-44.894	-37.4892	-36.5619	-39.3691	-37.4213	-49.6013	-41.5942	-40.5186	-43.8189	-43.4384	-43.7574	-44.1221	-37.5513	-36.6854	-39.1102	-37.0474
77	-48.8981	-42.3465	-40.6534	-46.0006	-42.8876	-40.6162	-42.0038	-41.5576	-41.4188	-43.5842	-40.9279	-50.0376	-47.5129	-46.6654	-44.1491	-48.5587	-44.6797	-43.725	-39.3387	-38.5602	-41.216	-38.0098	-49.2577	-41.6508	-40.823	-47.6548	-41.2398	-45.852	-43.8068	-38.7747	-38.0671	-40.8345	-37.6539	-50.4458	-41.4289	-40.1443	-43.7817	-42.891	-43.3578	-43.0201	-38.8814	-38.2399	-40.6384	-37.35
78	-50.4354	-42.8733	-40.1036	-46.0719	-42.8784	-41.943	-41.577	-41.8576	-42.1335	-43.4289	-40.7653	-51.3446	-48.2676	-45.0505	-44.7791	-47.9191	-45.9681	-43.0204	-38.9199	-39.0058	-40.4988	-37.5713	-49.478	-42.481	-40.4729	-48.1318	-41.3082	-46.2742	-42.7035	-38.6765	-38.4133	-40.0398	-37.2193	-50.3476	-40.7979	-39.8807	-44.3465	-43.1553	-44.4781	-42.239	-38.6089	-38.5084	-39.804	-37.0455
79	-50.3988	-42.3124	-41.3256	-46.5493	-42.7713	-41.7481	-42.6194	-45.3795	-41.5661	-44.335	-41.2569	-51.8169	-47.6088	-45.4194	-45.8636	-47.5577	-46.0561	-43.9635	-40.2404	-38.5875	-40.8202	-38.1408	-48.9817	-42.1326	-40.4944	-49.0666	-41.0004	-46.3499	-44.2603	-39.6502	-37.9743	-40.5303	-37.7213	-51.2705	-40.413	-40.0489	-45.7522	-43.2328	-44.462	-44.36	-39.7082	-37.9441	-40.1106	-37.4546
80	-49.918	-40.8648	-42.6532	-46.8683	-42.9179	-41.0708	-43.0306	-45.2275	-43.3848	-45.6086	-41.0603	-51.8474	-46.3711	-46.8133	-47.5465	-47.8949	-45.2369	-43.6362	-40.3119	-39.9483	-41.6767	-38.0409	-48.6405	-41.0192	-42.6577	-49.5665	-41.2531	-46.5112	-44.5138	-39.5696	-39.431	-41.5746	-37.6756	-50.3181	-39.8898	-41.2318	-47.1929	-43.6268	-43.7354	-44.2181	-39.6228	-39.5045	-41.3788	-37.3763
81	-49.9441	-41.0843	-42.1056	-47.9714	-43.1549	-42.1227	-42.7136	-42.1241	-41.9246	-44.9099	-40.5451	-51.4087	-46.2546	-46.9825	-47.1949	-48.2993	-45.7998	-42.6168	-38.9368	-39.6278	-41.5645	-37.3628	-48.2285	-41.4119	-42.9253	-49.2862	-41.5825	-46.7317	-43.5849	-38.3187	-39.0247	-41.3973	-36.9766	-50.8988	-39.7169	-42.0717	-46.8039	-43.6869	-44.2211	-42.9209	-38.2062	-39.1223	-41.1593	-36.7123
82	-50.4554	-42.2907	-42.2444	-48.7646	-43.8281	-42.8831	-43.0831	-39.8992	-43.4277	-43.0125	-41.276	-52.171	-47.0369	-46.6521	-48.1737	-48.7122	-46.4724	-42.9877	-36.6533	-40.7805	-40.8257	-37.9995	-48.9194	-42.223	-41.6643	-49.9755	-41.826	-47.1438	-43.7572	-36.1295	-40.2727	-40.474	-37.6473	-51.3001	-40.9226	-41.1695	-47.7912	-43.8024	-45.3285	-43.0672	-36.1115	-40.2761	-40.4791	-37.462
83	-51.063	-42.544	-41.6904	-47.951	-43.4378	-43.634	-43.7336	-40.9521	-44.5422	-42.862	-41.6213	-52.7962	-47.8156	-47.1981	-48.2983	-48.6727	-46.7218	-44.7887	-37.21	-40.4022	-40.0746	-38.3743	-49.1363	-43.3248	-41.932	-50.2553	-41.4508	-47.8451	-44.9781	-36.6811	-39.8501	-39.6784	-37.9778	-51.8628	-42.2078	-40.8824	-47.9879	-43.7115	-45.2295	-43.1469	-36.7103	-39.8909	-39.8799	-37.7671
84	-49.02	-41.6751	-41.1936	-48.3886	-44.0181	-42.9987	-43.5788	-41.8993	-42.6434	-43.617	-42.3707	-51.1094	-46.8704	-45.4161	-49.3755	-48.8464	-45.9631	-43.385	-38.3071	-39.6152	-40.9543	-39.1254	-50.0502	-42.2015	-41.0609	-50.6912	-41.8482	-46.5519	-43.9417	-37.713	-39.1262	-40.5336	-38.7455	-50.7991	-40.8617	-41.3191	-48.9292	-43.2615	-44.2424	-42.2695	-37.8739	-39.178	-40.667	-38.459
85	-51.0324	-41.8736	-42.2924	-49.053	-44.3428	-42.5769	-44.7687	-43.048	-43.4694	-44.1663	-41.4533	-52.4939	-46.5767	-45.8983	-49.0928	-49.2147	-46.6898	-45.3221	-40.3834	-40.4444	-41.4204	-38.4808	-50.6211	-41.4321	-41.8929	-50.9338	-43.2733	-46.9387	-44.8773	-39.7418	-39.8641	-40.9756	-37.9703	-50.529	-41.072	-40.4838	-49.0754	-43.8714	-44.7331	-44.1502	-39.8878	-39.9269	-41.1326	-37.6647
86	-51.2695	-43.2961	-42.3858	-49.3428	-43.5873	-43.3247	-43.9916	-45.0608	-44.1583	-45.0279	-42.4332	-53.4431	-47.3432	-45.9741	-49.0515	-48.1887	-47.6536	-43.8296	-42.0156	-41.5125	-42.1996	-39.2501	-49.9125	-42.6335	-42.0226	-51.3397	-42.1431	-48.9953	-44.2253	-41.5196	-40.8137	-41.847	-38.7246	-51.6265	-42.3914	-41.2716	-48.8941	-43.9518	-46.1872	-43.4647	-41.7506	-40.821	-41.6493	-38.4652
87	-51.0698	-42.2111	-42.2454	-50.0439	-43.6106	-45.2231	-44.885	-44.9575	-43.2756	-44.7364	-42.6281	-53.0466	-47.2443	-46.0884	-49.3931	-47.8687	-46.2967	-42.6833	-40.2233	-39.7245	-41.8764	-39.4549	-49.0283	-42.2481	-41.8089	-51.0702	-42.3464	-48.6256	-43.8969	-39.6634	-39.4218	-41.4172	-39.0182	-52.3978	-42.236	-41.7143	-48.6844	-44.3018	-45.0894	-42.8273	-39.8162	-39.5065	-41.4605	-38.7476
88	-50.4534	-43.3358	-42.5721	-50.4058	-43.2529	-44.9885	-45.6824	-43.7505	-42.8075	-45.2616	-42.8336	-52.0158	-48.3146	-46.4523	-48.875	-47.1086	-46.5063	-43.7955	-40.299	-38.3289	-41.9292	-39.4388	-49.0236	-43.0202	-42.0654	-50.5349	-42.1913	-48.0797	-45.8196	-39.7875	-37.801	-41.4433	-39.0887	-52.9299	-42.8273	-42.2991	-48.3276	-44.3797	-45.0202	-43.8614	-39.9295	-37.9443	-41.5415	-38.7446
89	-50.6512	-43.7301	-44.6222	-49.9849	-43.5529	-44.1432	-45.4815	-42.9193	-44.4882	-44.5125	-43.089	-52.7424	-48.0785	-48.2468	-49.4412	-47.7452	-47.5928	-44.8844	-40.1136	-41.452	-41.5771	-39.7334	-50.301	-43.6067	-43.9017	-49.6531	-42.7337	-47.9	-46.0619	-39.6342	-40.7837	-41.1852	-39.3231	-51.9366	-42.5718	-41.7182	-48.7636	-43.0155	-45.4948	-44.8743	-39.8897	-40.9355	-41.3623	-38.9492
90	-51.1141	-41.9481	-44.0499	-50.5646	-43.7682	-45.1252	-43.8659	-43.9803	-44.5821	-45.0137	-43.1355	-53.285	-47.2089	-49.4031	-50.4316	-48.6353	-48.5915	-45.0102	-40.0268	-41.6093	-42.05	-39.8248	-50.2998	-42.473	-44.5007	-48.1603	-43.2798	-47.1508	-43.5974	-39.2411	-40.8127	-41.5813	-39.4116	-52.0091	-41.6388	-42.2544	-48.7444	-43.441	-45.2403	-43.641	-39.4894	-41.0832	-41.3122	-39.0353
91	-51.4947	-42.5935	-43.2997	-50.1637	-43.5404	-45.8063	-44.3308	-43.446	-44.453	-45.6737	-43.6422	-53.5317	-47.543	-48.2689	-50.0066	-48.7229	-49.5746	-45.1475	-39.8486	-40.7711	-42.5498	-40.3088	-50.4953	-42.5313	-43.4878	-49.9281	-42.9799	-48.4314	-43.6697	-39.2582	-40.318	-42.141	-39.7725	-52.9948	-41.9015	-42.259	-49.5057	-44.2028	-46.2351	-43.5464	-39.4616	-40.5162	-41.7097	-39.6187
92	-52.2221	-43.2542	-42.7712	-50.0066	-44.5118	-45.8098	-44.5739	-43.6006	-42.1749	-45.5711	-43.8389	-53.2207	-49.2021	-48.5256	-50.0781	-49.2481	-50.055	-42.7265	-40.3544	-39.5377	-42.0581	-40.3725	-50.9329	-43.8604	-43.3698	-50.4637	-43.0407	-50.0086	-43.3858	-40.043	-39.1138	-41.8118	-39.9259	-52.775	-43.2614	-41.8963	-49.7733	-43.993	-47.3974	-43.5829	-40.3381	-39.2973	-41.4129	-39.8498
93	-52.6648	-42.858	-42.0598	-51.4503	-45.0965	-45.5478	-45.4991	-47.6382	-43.2739	-47.4473	-44.3685	-54.5841	-48.7496	-47.5962	-51.3194	-49.8936	-48.9641	-43.1613	-45.3161	-41.0187	-44.1732	-41.0374	-51.126	-43.6639	-42.0524	-51.9301	-43.3009	-49.8235	-44.7595	-44.9759	-40.5471	-43.6984	-40.5794	-53.3537	-43.5082	-42.0376	-51.3511	-44.7585	-46.5738	-44.4009	-45.081	-40.8031	-43.617	-40.4714
94	-52.4284	-43.7357	-42.3243	-51.366	-44.4945	-45.4533	-46.4722	-50.2005	-44.8656	-47.1525	-44.3203	-54.1593	-48.5109	-48.0247	-50.5856	-49.8416	-48.984	-43.8531	-46.2054	-42.8626	-44.7895	-40.7869	-50.5579	-44.0069	-42.2299	-51.9707	-43.2764	-49.8824	-43.9923	-45.2092	-42.4092	-44.2972	-40.3596	-53.2521	-44.1978	-41.9979	-50.4318	-44.4699	-47.1404	-44.3175	-45.3426	-42.8895	-44.041	-40.2303
95	-54.0318	-44.7073	-42.7306	-51.8595	-44.6396	-46.2004	-46.3961	-47.544	-44.0016	-47.2901	-43.8122	-53.7418	-49.643	-49.284	-50.402	-50.1084	-49.3771	-45.609	-43.7479	-40.7183	-44.3004	-40.4855	-50.5677	-44.8014	-43.1063	-51.1725	-43.8098	-50.1737	-44.2091	-42.9685	-40.2247	-43.5491	-40.0458	-52.7671	-44.9172	-41.624	-50.011	-45.0164	-47.5779	-44.9386	-43.2475	-40.5965	-43.2753	-39.9116
96	-54.9954	-44.73	-43.2681	-51.8353	-46.0337	-46.9553	-45.5133	-46.0152	-45.167	-46.5229	-44.7639	-53.9073	-50.0008	-49.6717	-51.3093	-50.7375	-48.4143	-45.1568	-42.5963	-43.0025	-43.9343	-41.3663	-50.4688	-44.6991	-42.8753	-51.812	-44.5718	-50.3068	-44.1746	-42.0833	-42.7133	-43.3581	-40.8735	-52.3534	-44.1248	-40.1184	-51.0789	-44.8374	-46.7578	-44.3017	-42.2689	-43.0621	-43.2713	-40.8277
97	-53.9497	-45.1854	-43.946	-51.4361	-45.35	-48.2266	-45.9136	-46.3269	-46.3596	-47.4072	-44.1677	-55.2725	-50.1501	-49.0531	-50.4974	-50.2427	-48.9732	-44.745	-42.6277	-43.4738	-44.9622	-40.9381	-50.9673	-45.0479	-43.4588	-51.9683	-43.9533	-50.8502	-44.3871	-42.084	-42.7947	-44.6539	-40.3543	-53.6337	-43.2186	-42.0316	-50.4133	-44.0823	-47.1428	-43.835	-42.4275	-43.0548	-44.3868	-40.3432
98	-53.1912	-45.3711	-44.2635	-51.9703	-45.4365	-46.931	-45.992	-44.8103	-45.4605	-47.6897	-44.8182	-55.2674	-50.1278	-49.0539	-50.5619	-50.5715	-50.1595	-45.7328	-41.249	-43.0269	-45.154	-41.2789	-51.628	-45.1403	-43.9461	-52.0709	-44.3118	-50.8679	-45.0664	-40.5992	-42.5216	-44.882	-40.84	-54.9577	-43.9244	-43.7916	-50.3812	-44.6017	-47.6173	-44.8051	-40.9554	-42.6042	-44.8762	-40.5703
99	-54.5304	-44.4227	-43.8011	-52.7664	-45.6126	-45.7301	-47.2262	-45.9746	-45.4933	-48.5361	-45.1789	-55.592	-49.7637	-49.0587	-51.0875	-51.1064	-50.4468	-46.8262	-43.2081	-42.9229	-46.041	-41.758	-52.9646	-44.0332	-43.733	-52.3782	-45.0006	-50.3974	-47.0035	-42.6148	-42.4118	-45.5931	-41.3916	-53.752	-43.9836	-43.9949	-50.8801	-45.3819	-48.3062	-46.7646	-42.9071	-42.6963	-45.7096	-40.9625
100	-53.9925	-44.9928	-43.7549	-52.7776	-45.6913	-46.9668	-47.226	-45.1113	-44.4013	-48.3902	-45.8136	-55.6292	-50.3378	-48.4496	-50.9027	-51.3609	-50.4261	-46.7654	-43.2848	-43.1205	-45.5159	-42.3124	-53.6686	-44.9816	-44.0251	-52.7826	-45.0287	-51.03	-48.2693	-42.8155	-42.5452	-45.0829	-41.7868	-53.3794	-44.2402	-42.3046	-50.5772	-45.8011	-48.3817	-47.1483	-43.0411	-42.7504	-44.9927	-41.7014

## Sheet: Straight (nonconvulsive)
	CTX														CA1														CA3														HY
0	-39.2635	-42.2418	-51.6326	-43.9393	-51.8926	-43.1831	-42.1579	-41.7205	-44.19	-43.4176	-36.9778	-34.4207	-41.637	-35.3993	-39.9989	-47.6543	-52.9593	-49.9407	-41.7559	-46.5859	-44.4234	-49.481	-50.2993	-53.3589	-36.7615	-33.6215	-40.8791	-31.8265	-43.3758	-50.0394	-53.6861	-49.9407	-53.8961	-49.5413	-45.2935	-48.6774	-48.1483	-54.2357	-21.3586	-35.7583	-32.3634	-28.5074	-43.3404	-49.9955	-53.6495	-47.9538	-53.8593	-49.4982	-45.2538
1	-34.0441	-36.8081	-50.2404	-36.1483	-48.5707	-38.2867	-37.6135	-37.7286	-40.675	-41.3744	-30.4353	-28.6067	-35.636	-28.5729	-32.5332	-41.105	-48.1428	-42.1306	-39.392	-41.196	-38.9785	-42.2427	-44.4916	-47.3419	-31.5301	-27.7222	-36.0224	-27.8373	-36.5913	-42.3261	-47.3686	-42.1306	-48.3823	-41.1592	-38.4662	-41.1309	-41.1204	-45.3275	-18.9404	-26.457	-26.2704	-23.0903	-36.5612	-42.2935	-47.3192	-40.7194	-48.3548	-41.1341	-38.4354
2	-30.0095	-30.1921	-54.0527	-32.1445	-46.1396	-32.7934	-32.2092	-33.9334	-33.3472	-35.6052	-29.1064	-28.7066	-34.2095	-25.7511	-33.2125	-37.5658	-52.8947	-38.7169	-37.0809	-39.7877	-37.394	-39.3875	-38.8421	-44.8783	-30.9944	-27.7649	-35.2348	-24.9001	-35.0798	-36.341	-47.8848	-38.7169	-45.3414	-38.009	-35.756	-39.5274	-36.5641	-40.1275	-21.667	-24.3059	-23.4297	-21.5787	-35.0558	-36.3193	-47.8322	-37.2575	-45.3173	-37.9883	-35.7329
3	-28.2095	-29.6952	-50.5809	-32.4421	-40.0827	-30.3646	-29.4469	-31.3346	-30.9708	-31.3588	-29.1566	-27.3477	-33.3612	-25.5206	-32.5654	-35.6492	-51.5191	-38.5252	-32.5874	-38.9327	-35.5228	-39.2374	-37.6705	-42.0555	-32.3361	-28.5324	-34.6084	-24.9919	-32.5475	-33.6627	-45.0695	-38.5252	-41.8633	-34.6963	-33.3587	-38.681	-35.4922	-38.1953	-23.6	-26.7273	-24.1765	-22.6705	-32.5252	-33.6412	-45.0186	-38.0899	-41.8438	-34.6736	-33.3367
4	-28.5796	-31.7198	-46.8132	-32.2288	-31.188	-30.3117	-30.4245	-29.3654	-30.7635	-30.4578	-30.4032	-27.0018	-31.4332	-27.6224	-33.7709	-37.8664	-52.26	-38.1717	-23.1373	-39.217	-35.3608	-39.2278	-39.1329	-40.3594	-33.5488	-30.684	-36.4925	-27.4582	-32.6987	-35.7249	-46.2382	-38.1717	-34.4895	-33.7648	-33.0863	-35.3944	-36.5982	-36.6917	-25.7333	-28.2751	-25.0165	-24.645	-32.6773	-35.7032	-46.2065	-38.5158	-34.4678	-33.7421	-33.0667
5	-27.8617	-30.7892	-41.6037	-30.7056	-32.4776	-29.6262	-30.4574	-28.4743	-30.3523	-30.7738	-29.8662	-27.4984	-29.8954	-27.9192	-35.0622	-37.7249	-47.7633	-38.7949	-24.2839	-40.1846	-36.2878	-38.8896	-40.6764	-41.4886	-33.0019	-32.0387	-37.8969	-28.2096	-32.8795	-34.4194	-50.9439	-38.7949	-35.9329	-37.0667	-33.9997	-35.6624	-36.3962	-37.1435	-27.9809	-27.8551	-25.8367	-24.7908	-32.8577	-34.3996	-50.9222	-37.1296	-35.9133	-37.0471	-33.9817
6	-28.3722	-30.2023	-37.5207	-30.159	-37.6675	-30.2942	-30.2472	-28.6902	-31.2969	-29.8302	-28.5597	-26.6373	-28.9395	-27.8105	-35.9731	-38.3646	-46.9868	-39.4133	-29.9038	-41.692	-37.2904	-39.3831	-42.1017	-41.5647	-32.6215	-32.4823	-37.5377	-28.1391	-33.1665	-32.8974	-39.4676	-39.4133	-39.6206	-37.1295	-34.2796	-37.0736	-37.5103	-37.5679	-28.3304	-28.3293	-28.426	-24.5851	-33.1457	-32.8767	-39.4502	-36.66	-39.6018	-37.1105	-34.2616
7	-29.0835	-30.8303	-34.0745	-29.082	-37.4263	-29.4361	-30.4068	-30.6252	-31.3809	-29.6124	-27.6517	-25.1071	-28.8584	-28.0422	-36.685	-39.1284	-48.6243	-39.0215	-30.4236	-39.5456	-37.1715	-39.3561	-41.8844	-41.0394	-32.9405	-33.0654	-35.7986	-28.2253	-34.0562	-32.3094	-37.1544	-39.0215	-39.6919	-35.0758	-33.1815	-35.579	-35.4255	-36.8969	-28.5032	-29.3911	-29.0899	-26.5108	-34.0358	-32.2879	-37.1384	-34.1976	-39.6726	-35.0569	-33.1632
8	-27.9491	-29.7857	-36.0921	-29.6939	-39.0958	-29.3464	-30.3649	-29.161	-30.3498	-31.0904	-27.6785	-24.9373	-27.8628	-28.1747	-37.8968	-39.2716	-46.675	-38.7589	-29.6879	-38.2624	-37.9773	-37.8125	-40.0128	-41.5549	-33.137	-33.065	-35.3001	-28.4423	-32.2937	-31.0543	-38.485	-38.7589	-40.6861	-33.834	-32.6261	-33.3108	-33.9676	-34.9893	-29.8915	-29.6019	-28.7738	-27.2414	-32.2741	-31.0336	-38.4646	-32.7969	-40.667	-33.8139	-32.6068
9	-26.9884	-28.2558	-39.3632	-28.851	-40.3169	-30.2407	-30.5373	-28.8146	-29.6562	-30.276	-26.9562	-25.0131	-26.6146	-26.7847	-37.9472	-37.8728	-47.8191	-38.1458	-28.7506	-41.5515	-37.1725	-38.1021	-39.4709	-41.4411	-33.8505	-31.767	-35.9559	-27.6846	-30.8691	-30.2434	-38.1473	-38.1458	-39.0267	-33.5959	-31.5894	-32.5098	-32.5717	-34.6829	-30.5735	-29.1309	-29.2278	-26.4064	-30.8492	-30.223	-38.1315	-31.9608	-39.0109	-33.5761	-31.5684
10	-27.1008	-27.4406	-41.6445	-28.1395	-41.1262	-28.8367	-28.2711	-29.2077	-29.8294	-29.2965	-26.7699	-24.1968	-23.7411	-26.2142	-37.6859	-36.3734	-44.0869	-36.6623	-30.9407	-40.2423	-36.8386	-38.7859	-39.2388	-39.1514	-35.4307	-33.7601	-36.3184	-28.0736	-30.0489	-29.5337	-41.5077	-36.6623	-41.7012	-33.208	-30.8271	-33.2832	-31.3707	-33.1983	-30.9906	-30.0585	-28.5759	-27.7547	-30.0295	-29.5135	-41.4913	-31.6972	-41.6821	-33.1871	-30.8074
11	-27.1963	-28.1301	-45.3646	-29.3261	-42.2607	-29.0403	-29.3419	-30.1309	-29.5212	-30.779	-26.5134	-24.6657	-25.3135	-26.8236	-36.832	-36.3375	-46.1774	-37.3719	-31.0792	-38.5583	-36.1309	-38.6148	-38.6361	-39.2816	-34.2738	-31.888	-35.068	-29.5011	-29.7677	-29.0104	-41.2031	-37.3719	-44.0548	-32.2091	-31.0517	-34.1773	-32.2331	-34.2234	-30.7608	-30.4261	-29.1919	-29.2025	-29.7476	-28.99	-41.1818	-30.7635	-44.0365	-32.1889	-31.0323
12	-27.0801	-26.6353	-44.9895	-28.7216	-39.4188	-30.9089	-28.2384	-30.0741	-30.6278	-30.6138	-26.4282	-25.2428	-26.2846	-26.2567	-34.4623	-33.0246	-45.4893	-35.336	-27.2664	-38.1446	-34.3813	-37.2117	-37.793	-37.8941	-30.7329	-29.2767	-30.8675	-28.0543	-29.4312	-29.0539	-45.7483	-35.336	-40.3821	-32.2904	-30.4993	-32.5717	-32.8509	-33.1461	-31.3647	-29.2696	-28.5308	-29.0793	-29.4109	-29.0339	-45.7395	-31.1471	-40.3605	-32.2709	-30.4801
13	-25.7721	-24.5933	-40.1393	-28.0089	-34.7762	-29.0344	-28.605	-30.6118	-29.8183	-31.2823	-26.4841	-24.1	-26.8639	-26.2696	-30.4856	-27.8963	-45.6407	-33.2452	-24.6613	-35.136	-33.5973	-36.3097	-36.8215	-37.9365	-27.7862	-27.0359	-28.5227	-28.0202	-29.6447	-28.3921	-44.5749	-33.2452	-37.3271	-30.262	-31.6575	-31.0028	-32.9932	-33.2523	-30.7783	-28.3159	-29.4986	-29.2818	-29.6244	-28.3727	-44.561	-31.0982	-37.3055	-30.242	-31.639
14	-25.1896	-22.6233	-37.7439	-27.7752	-31.4569	-29.4974	-28.3307	-30.6982	-30.1763	-33.0004	-26.2697	-25.5601	-25.7408	-26.9546	-27.9097	-22.978	-37.746	-30.2716	-26.3585	-33.2683	-30.5418	-35.2135	-36.3204	-39.3005	-28.3662	-31.418	-29.0223	-29.1865	-29.9576	-26.8112	-41.7003	-30.2716	-35.5513	-31.314	-32.6939	-30.9585	-32.1657	-33.8523	-31.2699	-31.003	-29.7811	-29.7377	-29.9382	-26.7922	-41.6789	-31.1086	-35.5324	-31.2935	-32.6754
15	-25.3435	-22.0858	-32.9858	-26.7943	-30.7426	-28.5229	-27.4624	-30.6268	-29.6926	-32.4261	-27.1018	-25.6006	-25.7864	-26.9665	-26.7273	-21.2911	-31.2198	-27.8074	-28.5991	-31.1229	-27.8246	-34.7592	-34.4253	-37.8722	-30.8826	-33.4064	-31.9456	-31.0113	-30.3352	-26.9188	-37.3011	-27.8074	-34.8958	-30.836	-31.4801	-32.5428	-32.6485	-33.7287	-32.5128	-31.9455	-29.1219	-30.4703	-30.3159	-26.9004	-37.2769	-31.3154	-34.8786	-30.8167	-31.4595
16	-25.9855	-22.6538	-30.2985	-26.4616	-30.4326	-28.7969	-28.3009	-31.3599	-31.0169	-32.0683	-27.7927	-25.1367	-26.3944	-27.1622	-26.5033	-21.6273	-26.9082	-27.1122	-31.6353	-31.258	-28.4157	-34.27	-33.7764	-37.438	-31.3996	-31.1352	-32.883	-33.5283	-31.286	-29.5743	-35.7563	-27.1122	-34.7868	-31.4756	-31.502	-32.8222	-33.6502	-33.3672	-33.3587	-30.6433	-28.1531	-30.1481	-31.2657	-29.5559	-35.7355	-32.8637	-34.7698	-31.4567	-31.4809
17	-26.6646	-23.5383	-31.1174	-27.1391	-30.7526	-29.9504	-29.0456	-30.7194	-31.1424	-33.662	-27.6994	-26.013	-28.0407	-26.827	-26.5413	-22.0553	-24.4376	-27.5334	-34.251	-32.083	-29.2323	-33.1747	-33.9771	-38.5117	-32.9197	-33.0521	-34.1187	-34.7292	-31.5405	-32.0393	-35.007	-27.5334	-34.8713	-32.9094	-33.0324	-31.5688	-33.5879	-34.5983	-34.0412	-30.9923	-29.1361	-30.2871	-31.5203	-32.0206	-34.9874	-33.3019	-34.8548	-32.8904	-33.0124
18	-27.2862	-25.6046	-33.6516	-29.0927	-34.4778	-30.7746	-28.9163	-30.2167	-32.1026	-33.5167	-27.5747	-27.1436	-28.2583	-28.0393	-26.1778	-24.0028	-21.7003	-29.0316	-36.2533	-32.7304	-29.0037	-32.9198	-33.7611	-38.3452	-33.3084	-34.3583	-33.3284	-34.3068	-32.5746	-33.0358	-32.8222	-29.0316	-38.1529	-33.3322	-32.7831	-31.3655	-32.7532	-34.6886	-33.9073	-32.3485	-27.0877	-30.7719	-32.5555	-33.0158	-32.7992	-34.2499	-38.133	-33.3136	-32.7647
19	-28.8664	-26.4147	-34.3381	-29.0169	-35.26	-31.6032	-30.2698	-31.6314	-33.2303	-33.9892	-27.2167	-26.4398	-27.2577	-29.3759	-27.2687	-25.001	-18.7284	-29.2783	-35.8022	-33.29	-29.8535	-35.5026	-34.939	-39.3147	-33.2819	-34.6573	-32.9456	-33.1284	-34.3985	-34.2262	-27.6889	-29.2783	-37.7143	-34.3629	-33.1056	-33.9248	-33.8415	-34.0665	-34.1873	-32.1573	-30.2738	-31.0349	-34.3793	-34.2059	-27.6671	-34.4583	-37.6941	-34.3439	-33.087
20	-29.414	-27.6635	-34.3414	-29.4149	-36.2123	-32.0766	-30.6166	-32.8389	-33.844	-33.4919	-27.9717	-26.841	-27.5357	-28.2341	-27.687	-25.7213	-15.9873	-29.0853	-35.5421	-35.2148	-30.8671	-37.2902	-35.68	-37.983	-34.9885	-36.7304	-35.5291	-33.6383	-33.2587	-34.9447	-24.1861	-29.0853	-38.396	-34.9488	-33.3417	-33.6472	-34.241	-36.172	-34.8376	-33.5653	-32.2965	-32.7122	-33.2388	-34.9262	-24.1652	-34.8257	-38.3793	-34.9286	-33.3224
21	-30.9714	-29.265	-35.5705	-30.1256	-35.853	-32.355	-31.7662	-33.8534	-33.7749	-33.279	-29.3129	-27.1225	-29.3514	-29.8459	-29.1223	-27.2604	-19.2538	-30.0671	-36.2199	-36.3219	-31.7883	-39.2552	-36.0952	-39.803	-35.8477	-36.1837	-38.5068	-33.8562	-34.1029	-35.7864	-27.7069	-30.0671	-37.8441	-35.7289	-33.9951	-35.9554	-35.0047	-37.7238	-36.2651	-34.1347	-31.5424	-32.5176	-34.083	-35.7679	-27.6859	-34.4304	-37.8258	-35.7084	-33.9781
22	-32.3945	-30.6751	-41.6651	-30.2645	-34.9598	-32.9486	-30.6976	-31.5101	-33.622	-32.4454	-29.9763	-26.7328	-29.372	-30.2422	-30.6809	-29.1277	-27.1867	-30.6958	-36.3225	-37.5549	-33.1281	-38.3147	-37.3609	-39.4554	-36	-35.6918	-38.3943	-34.9867	-35.5703	-36.3063	-35.118	-30.6958	-38.3979	-36.6669	-33.3553	-35.022	-36.0117	-36.9244	-36.7591	-33.449	-32.6506	-32.8742	-35.5514	-36.2865	-35.0995	-34.7892	-38.3757	-36.6485	-33.3373
23	-33.5131	-31.642	-48.3268	-30.6636	-36.63	-33.9228	-30.4795	-33.0937	-32.4365	-33.7563	-30.1479	-26.4211	-29.5015	-29.6118	-30.6967	-30.4488	-38.079	-32.6085	-37.2304	-37.8884	-32.5151	-38.4603	-37.2461	-40.4031	-35.7487	-36.1122	-36.8248	-35.2988	-36.6709	-36.2307	-44.5669	-32.6085	-39.0056	-37.0553	-33.9326	-36.1799	-34.4724	-36.2209	-37.6984	-34.0861	-32.8934	-33.3525	-36.6528	-36.211	-44.5495	-34.8255	-38.9857	-37.0393	-33.9139
24	-35.032	-33.2925	-47.7728	-31.239	-36.7965	-34.8167	-31.2174	-33.0272	-31.9846	-33.1255	-29.6776	-26.2035	-28.6703	-30.0772	-31.8126	-31.1601	-38.6101	-33.3645	-36.6249	-38.3401	-32.4723	-39.086	-37.4087	-40.4182	-35.5372	-35.5383	-36.5268	-35.0027	-37.6177	-37.7611	-45.8046	-33.3645	-39.4058	-37.2896	-34.7057	-37.302	-34.774	-36.5577	-37.4423	-33.6077	-34.19	-34.7739	-37.6003	-37.7416	-45.7885	-35.7371	-39.3895	-37.2725	-34.6891
25	-34.7596	-34.5485	-47.5373	-30.6473	-37.0644	-35.2626	-30.8259	-33.0384	-33.1244	-33.3408	-31.048	-26.5014	-28.8441	-29.1911	-32.3893	-31.935	-40.8622	-34.7261	-35.7327	-37.7968	-33.3501	-39.2574	-38.374	-40.2186	-37.5358	-35.9211	-37.315	-35.3602	-38.0509	-37.8293	-45.7804	-34.7261	-38.9112	-36.8993	-35.0364	-37.075	-36.5344	-37.0593	-37.68	-34.1311	-35.5394	-36.0646	-38.0361	-37.809	-45.7723	-36.0634	-38.8965	-36.8824	-35.0191
26	-33.715	-33.8006	-49.9454	-31.881	-36.3724	-34.0214	-32.1904	-35.3296	-33.6509	-34.358	-31.5374	-26.2694	-29.9428	-29.939	-32.4963	-30.922	-43.9617	-36.3128	-36.4252	-38.3329	-35.1081	-41.0331	-38.9936	-41.4032	-38.948	-37.9383	-37.9418	-35.1862	-36.6576	-36.6075	-47.4325	-36.3128	-39.2482	-36.1817	-35.2607	-38.1785	-36.694	-37.3308	-38.2185	-34.0109	-34.6533	-35.8504	-36.6424	-36.5896	-47.415	-36.6595	-39.2309	-36.1651	-35.2428
27	-33.7604	-33.8781	-50.0149	-31.4186	-38.1313	-34.0034	-33.3311	-36.2168	-34.1646	-35.0164	-31.5763	-27.974	-30.2864	-32.379	-32.8064	-31.2109	-39.8559	-36.6732	-36.7666	-38.8994	-36.1898	-40.6393	-39.855	-41.5613	-38.3106	-40.7911	-38.9468	-34.2387	-37.3621	-37.5229	-44.5683	-36.6732	-40.5573	-36.8812	-36.2468	-39.9638	-37.4533	-37.9514	-38.5647	-35.6847	-35.6076	-35.5893	-37.3466	-37.5062	-44.5632	-37.0389	-40.5385	-36.8644	-36.2326
28	-34.2328	-34.3905	-53.8633	-31.8178	-38.3055	-35.8026	-33.5386	-35.4871	-35.8922	-34.9149	-31.7424	-27.6215	-29.644	-32.2736	-34.9364	-32.7845	-42.0697	-36.9385	-38.4644	-40.0878	-37.9002	-40.908	-40.9318	-40.8879	-38.3589	-36.1782	-37.714	-33.6543	-38.3104	-38.0213	-47.3597	-36.9385	-41.7416	-39.5633	-36.9783	-39.6622	-38.7758	-39.0559	-38.6072	-35.609	-36.095	-36.1016	-38.2945	-38.0064	-47.3641	-36.6754	-41.7233	-39.5462	-36.9656
29	-35.8945	-33.9057	-43.8555	-32.2795	-40.4542	-36.527	-33.9756	-36.4776	-35.5923	-35.0199	-31.7441	-27.6438	-29.2483	-30.7307	-35.4732	-32.86	-41.4118	-36.3427	-37.7921	-39.8012	-37.6911	-40.8497	-40.2166	-40.3473	-38.9834	-36.1727	-38.0588	-34.7657	-39.6889	-37.5196	-48.8718	-36.3427	-44.2178	-38.2447	-37.1688	-40.0217	-40.0151	-39.0584	-38.1434	-34.9164	-35.7535	-35.3302	-39.677	-37.5045	-48.8518	-37.3548	-44.2163	-38.233	-37.1521
30	-34.6519	-32.5771	-38.2367	-31.6063	-37.7394	-34.3032	-34.1355	-34.541	-34.422	-33.4689	-31.045	-27.7725	-28.0074	-30.9412	-33.3944	-33.0996	-33.64	-34.3043	-34.7641	-36.1042	-35.2687	-36.9273	-37.3966	-36.3813	-39.5386	-37.6214	-39.7489	-36.7713	-38.2677	-38.9437	-42.0444	-34.3043	-42.8509	-38.3883	-37.6973	-39.7653	-39.3089	-39.9702	-38.9893	-35.2863	-35.0105	-35.8761	-38.2557	-38.9293	-42.0396	-36.9626	-42.8448	-38.3836	-37.6825
31	-34.9051	-34.2692	-45.1248	-32.0878	-38.6542	-34.9302	-35.4827	-34.5667	-34.6915	-34.265	-33.1284	-27.1716	-30.5843	-31.5827	-35.9639	-35.4813	-37.0134	-36.6885	-37.7677	-39.5452	-36.9066	-39.5976	-41.106	-41.2067	-39.9462	-38.4366	-41.0288	-37.5874	-38.8818	-39.8992	-41.9751	-36.6885	-42.3143	-39.2485	-38.0747	-38.8567	-39.6843	-40.6002	-39.4446	-34.6314	-36.3913	-36.5451	-38.8632	-39.8836	-41.9673	-37.3306	-42.3023	-39.2371	-38.0616
32	-36.0964	-35.3701	-49.2356	-33.285	-38.3951	-35.3233	-35.3849	-36.0515	-35.8791	-35.7271	-33.6961	-27.7378	-32.322	-31.3501	-36.8526	-35.7728	-40.7122	-37.9715	-37.3846	-42.101	-36.6978	-41.0886	-42.8164	-43.8302	-40.5232	-37.454	-40.4653	-36.5701	-41.0338	-40.074	-43.7581	-37.9715	-40.9321	-39.2734	-37.3921	-39.1334	-39.7867	-41.3719	-39.9227	-35.1743	-35.6127	-36.699	-41.016	-40.0609	-43.7482	-38.6707	-40.9195	-39.2569	-37.3813
33	-36.2781	-35.3543	-48.3937	-33.674	-39.9071	-36.2807	-35.0916	-36.4305	-35.9101	-37.3724	-33.7992	-27.9905	-31.6891	-33.8363	-37.6334	-36.8351	-39.7608	-38.5733	-39.2883	-42.57	-37.823	-42.3381	-43.2231	-45.6753	-41.0711	-39.7077	-40.4434	-36.679	-40.7307	-39.9994	-45.1161	-38.5733	-42.1836	-38.7863	-37.0904	-39.7119	-40.2329	-41.8348	-40.286	-35.558	-35.647	-36.2722	-40.7157	-39.9864	-45.1018	-39.0926	-42.1746	-38.7703	-37.0787
34	-36.0693	-34.7399	-46.242	-33.5047	-41.3672	-36.8589	-35.7347	-36.1276	-36.3918	-37.8949	-33.8116	-27.8439	-31.7962	-34.0042	-38.6236	-36.094	-36.1434	-39.7439	-39.0349	-42.7657	-39.584	-43.1005	-42.2485	-46.4134	-41.1518	-38.6014	-41.9138	-37.9656	-39.8947	-39.2468	-41.3723	-39.7439	-42.8373	-38.9616	-38.0609	-40.1445	-40.2507	-42.3863	-41.3126	-36.2497	-37.892	-37.7158	-39.881	-39.2335	-41.368	-39.4673	-42.8303	-38.948	-38.0503
35	-36.2433	-35.1378	-44.0689	-33.6714	-41.4991	-36.7258	-36.3695	-36.9827	-36.457	-37.2851	-34.4308	-28.4197	-33.8869	-33.9515	-38.7077	-37.1727	-33.0804	-40.537	-40.7059	-44.0322	-40.8898	-42.8962	-43.4871	-45.5461	-40.6042	-39.97	-41.4939	-37.8775	-39.4248	-39.585	-37.6059	-40.537	-43.8687	-40.0306	-39.7268	-40.2879	-41.3266	-41.405	-40.7978	-36.2315	-37.1453	-37.6677	-39.4124	-39.5705	-37.5938	-39.9456	-43.8554	-40.0201	-39.7155
36	-36.4999	-35.5506	-43.5644	-34.2683	-39.5101	-35.8383	-35.9394	-35.7125	-36.1745	-35.811	-34.4812	-28.1875	-34.3085	-34.3847	-39.1559	-38.5467	-31.2529	-40.7551	-39.0492	-44.3251	-40.6678	-44.1491	-44.035	-46.2621	-40.9981	-39.1762	-42.6378	-37.2083	-40.8183	-40.3675	-35.451	-40.7551	-42.0563	-39.5725	-39.1629	-39.8133	-40.6364	-41.3829	-40.7009	-35.7627	-36.0085	-37.5113	-40.8067	-40.3524	-35.443	-39.845	-42.0432	-39.5591	-39.1529
37	-36.3922	-35.7176	-42.0206	-33.3111	-40.0144	-37.3998	-36.0466	-35.9272	-37.1533	-37.5475	-33.8122	-28.9486	-31.336	-33.5887	-39.0354	-38.5625	-29.4917	-41.0943	-38.8959	-44.9875	-40.0931	-45.5846	-44.0964	-47.1387	-41.3633	-39.612	-43.1386	-37.9752	-40.8667	-39.9124	-33.5545	-41.0943	-41.9539	-41.2242	-38.6133	-40.9854	-40.1968	-42.5466	-41.6776	-36.5888	-36.3243	-37.6601	-40.8538	-39.901	-33.5447	-39.4659	-41.9446	-41.2122	-38.6054
38	-36.6645	-34.4653	-41.4215	-34.0295	-40.5564	-37.3864	-36.6717	-37.2937	-37.0162	-37.2257	-34.1702	-29.0703	-32.6823	-32.4383	-39.6389	-37.7258	-28.8488	-41.9511	-39.8902	-44.7461	-40.5311	-45.4668	-44.3888	-46.2283	-41.0606	-40.0056	-44.0105	-40.317	-40.025	-39.7053	-32.8431	-41.9511	-44.0846	-40.4489	-39.5341	-42.1049	-40.9135	-43.5832	-42.0552	-35.8168	-37.0819	-37.5187	-40.0145	-39.6968	-32.8314	-39.872	-44.071	-40.4391	-39.5254
39	-37.0354	-34.7533	-38.1598	-34.7498	-40.6638	-36.6784	-37.0181	-37.2781	-36.3266	-37.6506	-34.8251	-29.1672	-32.4617	-33.6887	-39.847	-38.1458	-26.3969	-42.0451	-41.3877	-44.828	-40.7157	-45.2248	-46.1666	-46.1149	-41.9053	-41.3851	-44.0584	-41.2276	-39.8987	-40.4712	-30.1924	-42.0451	-43.9997	-40.0472	-40.894	-42.1585	-40.717	-42.4226	-42.3257	-36.0052	-37.5401	-38.809	-39.8898	-40.4646	-30.1809	-39.896	-43.989	-40.0363	-40.8899
40	-37.4828	-35.286	-35.7242	-34.8126	-40.8312	-36.3385	-36.8407	-37.1967	-36.1568	-37.4589	-35.6064	-30.4495	-33.1107	-34.4696	-40.7224	-39.3144	-24.3401	-41.9047	-40.3575	-45.0081	-40.342	-44.4055	-45.5479	-45.7868	-43.2545	-41.0515	-44.2093	-39.1309	-41.5607	-40.9391	-28.3814	-41.9047	-43.9278	-40.2886	-40.8549	-41.9024	-40.9773	-42.5938	-41.5605	-38.0396	-37.6587	-38.579	-41.5521	-40.9289	-28.3719	-40.0362	-43.9208	-40.2754	-40.8521
41	-37.6714	-35.7011	-37.7269	-33.7066	-42.1512	-37.1355	-37.5517	-37.2584	-37.4879	-36.7115	-36.4622	-29.859	-33.0282	-33.989	-41.887	-40.1828	-29.1078	-41.9871	-39.3005	-46.3422	-41.3336	-45.6039	-45.8769	-46.308	-44.8409	-42.6419	-44.5545	-37.9323	-42.5929	-41.0143	-32.1348	-41.9871	-44.3252	-41.1086	-40.5989	-41.9783	-42.4058	-42.6841	-42.1403	-37.713	-37.0096	-38.1899	-42.5822	-41.0066	-32.1254	-40.7059	-44.318	-41.0995	-40.5943
42	-37.6307	-35.5709	-37.5597	-33.6473	-40.8708	-37.5708	-36.5052	-38.8007	-36.9279	-37.944	-36.1916	-29.9582	-34.5171	-35.0666	-42.2673	-41.1619	-28.8588	-42.2272	-40.0653	-46.7349	-41.494	-47.3372	-46.4081	-46.6678	-43.7727	-42.6676	-43.2137	-39.026	-41.9321	-41.5741	-32.1203	-42.2272	-43.0216	-42.0821	-40.3238	-43.1258	-41.2958	-43.6494	-43.0009	-36.9378	-39.4302	-37.9236	-41.9229	-41.5704	-32.1151	-40.3199	-43.0173	-42.0743	-40.3188
43	-38.3567	-36.3937	-41.4641	-33.3441	-41.0305	-38.1133	-36.3829	-38.1305	-36.8824	-38.5261	-36.025	-30.581	-34.3892	-36.5193	-42.7333	-41.1751	-32.5926	-42.2298	-41.486	-46.7672	-40.6522	-45.5666	-47.4495	-47.602	-43.0473	-43.1886	-44.0349	-39.921	-42.6794	-41.9575	-36.1244	-42.2298	-42.8425	-41.1971	-39.984	-42.0268	-42.3315	-44.2303	-43.2282	-37.9476	-39.6821	-38.0612	-42.6734	-41.9543	-36.1194	-39.9115	-42.8395	-41.1896	-39.9816
44	-39.0186	-37.4492	-51.6016	-33.788	-42.563	-37.7628	-36.2764	-37.7811	-37.7219	-39.3251	-36.1916	-30.5733	-33.7629	-36.0843	-43.0872	-42.1468	-42.1883	-43.2282	-40.6089	-46.7828	-41.3727	-46.1755	-46.6786	-48.5145	-43.8146	-41.785	-44.9346	-39.3383	-43.12	-43.0556	-43.8764	-43.2282	-44.7424	-40.9993	-40.1876	-43.1553	-42.9248	-44.484	-43.7708	-38.8353	-37.7826	-39.0706	-43.113	-43.0487	-43.8611	-40.7276	-44.7357	-40.9964	-40.1869
45	-38.1866	-37.4318	-51.6686	-34.1806	-40.8304	-38.5573	-36.4764	-38.2363	-38.1887	-38.9616	-36.7336	-32.1519	-34.4595	-36.5937	-44.3595	-41.7541	-41.3785	-43.9787	-39.8925	-47.2128	-42.0429	-46.8435	-45.4663	-48.5671	-45.014	-42.3561	-44.8018	-39.2743	-43.5998	-42.7824	-42.6291	-43.9787	-43.5752	-42.3685	-40.3714	-42.12	-42.0811	-44.4531	-44.3913	-39.0996	-38.0314	-39.415	-43.5959	-42.7789	-42.6283	-40.2931	-43.5701	-42.362	-40.371
46	-38.3514	-37.0865	-54.3478	-34.4639	-42.6195	-39.4845	-36.2938	-38.6225	-37.79	-38.5375	-37.1094	-32.7466	-34.8025	-36.2103	-44.1134	-41.3159	-47.7145	-44.243	-41.6016	-47.5359	-41.6135	-47.5309	-46.3843	-48.4807	-44.6548	-44.3515	-44.7627	-39.8788	-43.6017	-42.4552	-48.0746	-44.243	-43.9695	-42.4497	-40.3019	-42.9216	-43.5082	-44.2944	-44.6781	-39.1732	-38.0793	-39.6198	-43.5973	-42.4553	-48.0731	-39.9733	-43.9657	-42.4481	-40.3003
47	-39.0953	-37.4428	-49.308	-33.7122	-41.675	-38.0449	-36.8029	-39.0672	-38.0293	-39.0677	-37.2183	-32.5006	-34.9583	-35.7148	-43.5734	-40.8492	-44.1241	-43.1095	-41.1711	-46.7743	-41.4486	-46.6013	-46.8098	-47.0734	-43.9693	-44.0259	-47.0168	-40.163	-43.4625	-42.5358	-43.8565	-43.1095	-42.9517	-42.8048	-40.3823	-43.5368	-44.421	-43.343	-43.6626	-39.9515	-40.7861	-39.7765	-43.4563	-42.5339	-43.8518	-39.6541	-42.9522	-42.8024	-40.3822
48	-38.3515	-39.1068	-53.6285	-34.1482	-43.9379	-38.3104	-36.2516	-38.9436	-38.7277	-39.1928	-37.7822	-32.5835	-35.4729	-36.3504	-44.2769	-41.7139	-41.5489	-43.8195	-43.3068	-47.4659	-41.1446	-47.5151	-48.1346	-49.1954	-43.6588	-43.0912	-46.7951	-42.5148	-42.7818	-43.2866	-43.112	-43.8195	-44.9997	-43.8166	-40.1034	-43.48	-44.3294	-43.3925	-43.802	-39.4282	-40.4735	-40.6217	-42.7842	-43.2826	-43.1179	-40.1635	-45.0015	-43.8174	-40.1069
49	-38.3517	-38.8062	-49.6843	-35.2817	-43.5598	-37.9993	-37.0377	-37.9686	-37.4372	-39.3905	-37.7946	-32.8746	-35.9714	-37.4857	-44.3254	-42.7235	-40.7201	-44.6733	-42.4651	-48.1618	-40.9542	-47.4625	-47.5624	-48.8178	-43.7426	-41.8217	-46.6148	-43.6597	-43.8213	-44.1712	-42.6345	-44.6733	-45.0838	-43.2785	-39.522	-43.6973	-42.844	-43.9611	-43.797	-39.4043	-39.136	-41.6579	-43.8259	-44.1738	-42.6345	-40.8236	-45.0916	-43.2817	-39.529
50	-39.6509	-38.2334	-46.6114	-35.3049	-42.6353	-39.1478	-37.1414	-38.783	-38.2661	-40.1487	-38.0475	-33.7531	-37.5142	-37.9063	-43.9895	-41.5828	-46.0847	-43.6655	-41.3851	-48.1097	-40.8003	-47.0461	-47.5883	-47.7374	-44.6471	-43.6594	-47.3128	-42.8447	-44.9411	-44.0904	-50.2823	-43.6655	-46.1297	-43.2122	-39.7758	-43.1848	-42.6505	-44.0899	-43.7319	-40.4999	-40.6626	-42.0045	-44.9412	-44.0943	-50.2447	-40.5536	-46.1309	-43.2123	-39.7851
51	-39.3975	-39.1509	-50.4256	-35.088	-42.1242	-39.1606	-37.1592	-38.998	-38.7235	-39.6118	-38.8615	-35.3731	-37.6233	-36.8274	-44.1392	-42.6234	-50.7343	-44.498	-41.648	-49.2416	-41.1319	-48.0977	-48.2829	-49.7924	-45.215	-44.4483	-48.1765	-43.4161	-45.3108	-44.1333	-52.5531	-44.498	-44.8475	-44.0231	-40.073	-43.8161	-42.9626	-44.6277	-43.7054	-40.3878	-40.5567	-42.1781	-45.3132	-44.14	-52.5337	-40.5882	-44.8474	-44.0245	-40.0848
52	-39.5766	-39.2732	-54.7193	-35.4054	-44.1672	-38.722	-37.6233	-38.621	-40.6578	-39.329	-39.7934	-35.5002	-36.4718	-37.8839	-45.5622	-43.7944	-46.4408	-45.5369	-43.401	-49.5775	-41.8282	-47.3146	-48.5231	-50.1632	-45.4544	-43.8074	-48.137	-43.8861	-45.0953	-43.9709	-47.7718	-45.5369	-45.3786	-44.2228	-40.3589	-44.016	-43.788	-44.7128	-44.7506	-40.402	-40.1706	-42.3124	-45.1036	-43.9786	-47.7783	-41.4953	-45.3801	-44.2294	-40.373
53	-40.2376	-39.5677	-51.1147	-36.0503	-43.0573	-39.8252	-38.0022	-37.696	-39.4672	-40.8975	-39.0734	-35.1462	-35.9942	-39.2487	-45.531	-43.8384	-42.1182	-46.2418	-42.1957	-50.0388	-42.2915	-47.3998	-48.2392	-49.8417	-46.2559	-41.7962	-48.0891	-43.672	-44.7189	-44.4803	-44.6211	-46.2418	-44.3181	-44.0163	-41.1973	-43.0257	-43.7593	-44.7068	-45.3501	-39.7582	-40.0744	-42.1685	-44.7247	-44.4903	-44.6395	-42.2582	-44.3218	-44.0268	-41.2135
54	-40.3528	-39.954	-49.9605	-36.3811	-42.7488	-40.3779	-37.6715	-38.941	-37.977	-41.2885	-39.1302	-35.2586	-37.8179	-39.4283	-45.7544	-43.24	-38.9753	-46.8291	-42.6504	-48.9826	-42.3208	-48.6374	-49.2311	-48.8079	-46.7344	-42.8371	-48.357	-43.5569	-45.1806	-45.2966	-43.2801	-46.8291	-45.2355	-44.3183	-40.6823	-43.5195	-44.2761	-44.7456	-45.275	-41.1543	-41.0126	-42.0024	-45.1904	-45.3063	-43.2953	-42.8712	-45.2514	-44.3305	-40.702
55	-39.9771	-39.4507	-49.7583	-36.1248	-44.4391	-41.1508	-37.411	-39.1187	-38.6653	-41.6723	-39.7956	-36.1845	-36.8711	-38.7404	-45.8105	-43.5484	-37.9172	-45.9097	-43.3201	-49.0664	-41.6184	-49.5183	-48.8333	-50.1561	-46.5792	-44.7117	-49.4352	-43.5931	-45.5068	-45.4413	-41.6368	-45.9097	-46.1856	-45.0863	-40.1009	-45.0756	-43.9607	-44.9453	-44.9742	-41.5693	-41.5412	-43.3646	-45.5156	-45.4561	-41.6509	-43.0673	-46.1959	-45.1016	-40.1221
56	-41.2874	-39.2347	-48.4712	-36.9799	-45.4972	-40.7933	-38.5518	-40.4876	-40.7422	-40.135	-39.6878	-36.436	-37.5629	-39.2133	-46.5664	-44.9323	-37.2217	-46.6142	-42.3982	-50.022	-41.889	-50.8776	-48.7613	-50.3971	-47.2387	-45.4192	-49.2309	-43.1647	-45.7341	-45.4862	-41.4918	-46.6142	-47.5946	-44.606	-40.5127	-45.9428	-44.8221	-45.369	-45.276	-41.4861	-41.0337	-43.2353	-45.752	-45.5027	-41.5142	-43.5581	-47.6003	-44.624	-40.5401
57	-40.9124	-39.6649	-49.4543	-37.098	-45.6131	-40.1215	-39.2279	-40.5181	-40.5337	-40.4422	-40.3865	-36.3771	-38.21	-39.7636	-46.929	-44.5955	-36.4047	-47.5097	-43.2792	-49.8843	-43.2278	-50.5647	-48.9271	-50.3906	-47.3485	-43.7962	-49.1346	-43.0097	-45.8969	-44.913	-40.7591	-47.5097	-48.3497	-44.8238	-42.0379	-45.1848	-44.8222	-45.7056	-46.0207	-41.3222	-41.7478	-42.6842	-45.919	-44.9269	-40.7933	-44.2709	-48.3694	-44.8442	-42.0677
58	-40.798	-40.498	-49.4513	-37.3305	-44.5382	-39.6478	-39.0511	-39.544	-39.5899	-41.9621	-41.0038	-37.4168	-38.8834	-40.4192	-48.2611	-44.5109	-39.3849	-47.3295	-43.4693	-50.3656	-43.2181	-50.1734	-49.5616	-50.0232	-47.0712	-45.582	-49.5389	-45.0701	-46.8841	-45.4804	-43.8428	-47.3295	-46.9671	-45.5496	-41.8251	-44.9092	-44.844	-46.6877	-45.9904	-41.5485	-41.5139	-43.2365	-46.9106	-45.501	-43.8697	-44.2429	-46.9928	-45.5689	-41.8551
59	-42.8577	-41.1996	-47.1864	-38.2265	-45.9609	-42.7294	-41.0247	-40.9653	-42.0811	-42.2677	-42.1891	-38.0864	-40.1536	-41.1313	-48.7511	-46.5345	-35.853	-48.7431	-43.373	-51.3683	-44.6227	-50.9649	-50.5418	-51.3609	-48.9813	-47.5626	-50.0469	-47.911	-47.881	-47.4936	-40.2508	-48.7431	-48.0488	-46.8253	-43.6503	-46.4343	-46.5842	-47.2305	-47.0318	-43.5862	-43.5083	-44.7303	-47.9083	-47.5218	-40.2781	-45.8175	-48.0749	-46.8413	-43.6822
60	-47.5147	-45.7239	-50.0082	-42.9956	-52.3471	-47.1568	-45.7314	-48.0746	-47.0655	-47.1463	-46.9967	-43.9866	-45.7724	-45.2717	-54.6313	-50.6833	-37.677	-53.0221	-47.4489	-55.634	-51.3425	-55.8234	-54.709	-55.7332	-53.6417	-50.8957	-54.6133	-50.6744	-52.1534	-51.2212	-42.8894	-53.0221	-53.9611	-50.5731	-49.0716	-51.2694	-52.622	-50.6563	-51.6686	-48.7076	-48.9613	-48.1866	-52.179	-51.2529	-42.9119	-50.385	-53.9851	-50.598	-49.1131
61	-42.6549	-42.4887	-52.7468	-38.852	-46.7187	-43.4213	-42.5411	-43.7816	-41.7584	-43.2765	-42.8489	-39.5437	-40.3782	-41.9481	-49.3757	-46.1668	-38.0076	-48.0852	-44.1198	-51.59	-48.2437	-50.0323	-49.6144	-50.0262	-48.5279	-45.4408	-52.1773	-47.498	-48.6191	-47.7858	-44.387	-48.0852	-48.7369	-47.5488	-46.7972	-46.8913	-47.7515	-46.4172	-47.635	-42.2841	-45.0339	-44.4693	-48.6501	-47.8168	-44.4225	-46.6056	-48.7685	-47.5782	-46.8406
62	-42.5308	-40.0563	-45.4794	-38.5331	-47.0984	-41.3123	-40.9027	-41.6473	-40.4264	-42.6693	-42.4449	-38.6301	-39.6756	-40.798	-48.5368	-45.0698	-36.6685	-46.5438	-44.375	-49.4624	-44.1421	-49.1211	-49.2909	-48.9712	-47.8047	-46.6776	-51.2351	-47.6812	-47.1992	-47.1143	-40.1948	-46.5438	-48.1639	-46.7291	-44.6749	-46.555	-46.6727	-47.3598	-46.4734	-42.0904	-43.519	-44.1534	-47.2364	-47.1496	-40.2418	-45.7646	-48.1983	-46.7726	-44.7125
63	-42.9902	-40.4122	-43.3683	-38.8903	-46.7414	-40.861	-40.4791	-41.3382	-40.6742	-43.0697	-42.9272	-40.4894	-40.8086	-41.433	-47.9038	-44.789	-36.0062	-47.8824	-45.3327	-49.6862	-45.3027	-49.818	-49.6942	-49.9015	-48.2173	-48.6164	-51.5376	-47.8927	-47.9655	-46.9389	-38.748	-47.8824	-48.0017	-46.017	-44.388	-46.6101	-46.998	-48.7403	-47.3088	-43.5286	-43.972	-44.9572	-48.0019	-46.9737	-38.7887	-46.3307	-48.0497	-46.0612	-44.4255
64	-42.4395	-41.3043	-46.9084	-39.6743	-46.6584	-41.0901	-40.5606	-41.8261	-40.8273	-43.0134	-43.1872	-40.2169	-41.3848	-41.5963	-48.699	-46.2782	-42.5561	-48.2227	-45.2873	-51.4825	-46.8396	-51.062	-50.7357	-50.9276	-48.7381	-49.5079	-51.8637	-48.0954	-48.228	-47.4062	-44.3267	-48.2227	-48.4242	-45.765	-44.3311	-47.2731	-46.9317	-47.7193	-47.8013	-43.917	-45.4069	-44.1823	-48.268	-47.45	-44.3601	-46.5914	-48.4783	-45.808	-44.3767
65	-43.3271	-40.8016	-50.4016	-40.1657	-45.7137	-41.5932	-42.0669	-42.1943	-41.1936	-44.7713	-44.0849	-39.7951	-41.0181	-41.4694	-50.0375	-47.8537	-45.9529	-47.7632	-46.0462	-50.2745	-48.0232	-50.1052	-51.3481	-51.232	-48.674	-47.3891	-52.427	-46.6492	-48.5233	-47.4295	-47.6237	-47.7632	-48.0217	-46.1612	-45.5929	-46.9931	-46.3897	-48.0773	-48.0685	-43.2667	-44.6063	-44.1733	-48.5656	-47.4793	-47.6606	-46.8152	-48.07	-46.2118	-45.6461
66	-43.5912	-41.8284	-49.9651	-40.5794	-46.6111	-43.1151	-41.0618	-42.8878	-41.0971	-43.8316	-44.2562	-41.1357	-40.3792	-42.5301	-50.4	-48.5089	-43.1613	-47.7119	-46.0405	-51.2632	-49.2198	-51.6521	-50.886	-50.5025	-48.7435	-47.2555	-51.1884	-44.9416	-48.5967	-46.9916	-47.723	-47.7119	-48.2834	-47.8672	-46.0851	-47.0134	-46.5147	-48.3806	-47.7656	-44.1092	-42.9314	-45.191	-48.6528	-47.0389	-47.7522	-47.8478	-48.3365	-47.9136	-46.1366
67	-43.5884	-42.1244	-54.3224	-41.4375	-46.9916	-41.6449	-40.8887	-43.3746	-42.2419	-43.8983	-44.809	-41.5188	-40.5971	-43.6914	-49.3998	-48.5048	-44.1497	-48.4559	-46.4055	-50.7609	-48.0733	-51.6719	-51.5097	-51.9788	-49.2314	-47.3872	-51.8603	-43.6357	-48.9212	-46.8667	-49.098	-48.4559	-48.5602	-46.3991	-45.2136	-47.5315	-47.4741	-48.9062	-48.0091	-45.5193	-43.682	-46.0471	-48.975	-46.918	-49.158	-48.0297	-48.6167	-46.4553	-45.2666
68	-44.8787	-42.7731	-55.5745	-42.1696	-44.8444	-42.3872	-42.9418	-43.4939	-42.8684	-45.3233	-44.6029	-42.0166	-41.9343	-43.1935	-50.1898	-47.3384	-49.977	-49.2036	-45.2756	-51.2702	-49.2195	-52.6179	-51.0104	-52.6463	-48.9903	-49.1169	-50.5479	-43.9798	-49.514	-47.2084	-51.4986	-49.2036	-47.552	-46.5769	-46.0368	-47.638	-48.2858	-48.7589	-48.6816	-45.706	-44.7197	-45.8641	-49.5687	-47.2641	-51.5673	-48.4876	-47.619	-46.6391	-46.0925
69	-44.8491	-43.252	-56.4313	-42.6436	-44.0556	-44.1647	-42.6563	-42.7975	-42.6486	-45.2736	-44.5469	-41.4982	-43.0708	-42.4657	-51.4556	-46.868	-50.3023	-48.7119	-44.5648	-52.6863	-49.6077	-52.1908	-50.9	-51.1101	-48.8182	-48.7363	-50.8701	-44.6789	-49.1273	-48.0624	-52.3816	-48.7119	-46.5609	-48.1215	-47.3031	-48.6557	-47.7809	-48.8236	-48.8673	-45.8148	-45.2336	-46.5653	-49.1874	-48.127	-52.4465	-49.8665	-46.6338	-48.1852	-47.3609
70	-44.8919	-41.6563	-49.1826	-42.2268	-46.1183	-44.1079	-41.3786	-42.855	-42.361	-42.4834	-45.2456	-41.9364	-42.7462	-42.6456	-51.8003	-44.5795	-46.7815	-46.9929	-44.6304	-51.8934	-48.1769	-50.2877	-51.3579	-48.598	-48.6361	-48.0327	-51.9342	-45.0951	-49.8085	-48.2734	-56.4372	-46.9929	-47.485	-47.7158	-46.3016	-48.6051	-48.445	-49.8104	-48.6368	-45.8807	-45.7154	-46.0228	-49.873	-48.3435	-56.518	-48.9671	-47.5549	-47.784	-46.3663
71	-45.7668	-44.1997	-49.6077	-43.1171	-49.5444	-42.7994	-42.6868	-42.9393	-43.0937	-44.4858	-45.8137	-42.2164	-42.4731	-43.7287	-51.6466	-47.0843	-47.4387	-49.1332	-46.7238	-52.7653	-50.0711	-52.5313	-51.1741	-50.2214	-48.9252	-47.0988	-51.5879	-47.1764	-50.1098	-48.6939	-54.5629	-49.1332	-50.9753	-48.1132	-46.8798	-47.963	-49.3265	-48.8259	-48.9864	-45.9062	-46.0418	-46.1832	-50.1839	-48.778	-54.61	-49.8071	-51.0515	-48.1892	-46.9507
72	-45.8812	-45.307	-49.1688	-43.6747	-47.2378	-44.3542	-43.3773	-43.2221	-42.9281	-45.6391	-46.6773	-42.808	-42.2376	-44.4068	-52.2955	-48.8481	-41.3538	-49.3168	-46.5957	-52.5025	-51.351	-51.9409	-50.965	-51.3966	-49.736	-49.5278	-51.9667	-49.2008	-50.6426	-48.7248	-44.2009	-49.3168	-50.4626	-48.8361	-48.9272	-48.635	-48.3633	-48.7244	-49.326	-46.102	-44.8914	-46.339	-50.7144	-48.8096	-44.2986	-49.3373	-50.5494	-48.9166	-48.9949
73	-47.459	-44.8173	-49.9385	-44.2085	-44.9901	-44.1287	-43.5801	-44.7708	-43.4838	-44.957	-46.5291	-42.9879	-42.6048	-44.6182	-52.2374	-49.7373	-37.4876	-49.2269	-45.7225	-52.0913	-51.5009	-51.8666	-51.8469	-52.0431	-50.3906	-49.5029	-51.7468	-46.4773	-51.0076	-49.5879	-39.9578	-49.2269	-48.1466	-49.0902	-48.9254	-49.0059	-48.6417	-49.2131	-49.358	-46.1728	-45.8863	-46.9757	-51.0811	-49.6706	-40.0466	-49.9983	-48.2344	-49.1809	-49.0016
74	-47.8727	-45.5801	-49.0948	-45.3892	-45.8577	-44.3642	-43.7925	-44.8204	-43.4838	-45.0837	-46.46	-43.0944	-43.6226	-44.4786	-52.0822	-48.7495	-38.5089	-50.351	-46.4431	-52.4422	-51.646	-53.5091	-52.3334	-52.0297	-50.3405	-50.2554	-50.5665	-45.8984	-51.1457	-49.3142	-41.3335	-50.351	-49.4214	-48.9151	-49.2951	-49.2342	-50.3808	-50.1053	-49.4002	-46.6598	-45.8822	-45.2376	-51.2412	-49.4027	-41.4263	-50.7126	-49.5069	-49.0057	-49.3768
75	-47.2288	-45.3988	-47.2911	-45.3332	-48.6681	-45.7183	-43.1192	-44.2871	-44.6552	-45.3966	-47.4261	-43.408	-44.6745	-45.0819	-51.7116	-48.6869	-40.4304	-50.0384	-47.5563	-52.711	-50.4317	-52.5779	-52.2907	-51.081	-50.3138	-49.8018	-52.1705	-45.3443	-50.3052	-49.1389	-43.2749	-50.0384	-51.5916	-49.3951	-50.018	-49.7375	-50.4722	-50.3559	-49.6388	-46.3465	-47.005	-45.1965	-50.4119	-49.2384	-43.3713	-51.1109	-51.6952	-49.4946	-50.1133
76	-47.0141	-45.696	-47.3813	-45.071	-49.7341	-45.4308	-43.4477	-44.0684	-45.0072	-45.9689	-47.3615	-42.5231	-44.0166	-44.9411	-51.205	-49.3964	-41.403	-49.8079	-46.2714	-52.223	-50.0166	-53.0171	-52.9113	-51.4806	-51.6348	-50.3472	-53.4993	-46.2188	-50.4407	-50.6554	-43.4177	-49.8079	-51.3094	-50.4768	-50.3652	-49.6501	-49.8792	-50.8333	-50.5224	-46.1005	-46.8168	-45.2499	-50.5482	-50.764	-43.5234	-51.3251	-51.4169	-50.5804	-50.4731
77	-48.3085	-46.6351	-47.6024	-46.0939	-48.332	-45.937	-45.2299	-45.2744	-44.6638	-45.7923	-47.4215	-43.769	-44.3711	-45.3049	-51.9982	-49.9869	-37.8092	-50.2908	-45.4755	-53.4897	-51.5408	-53.4301	-53.3051	-52.2652	-51.2483	-50.2964	-53.8269	-44.9985	-50.7771	-51.2386	-39.9437	-50.2908	-49.3993	-50.1905	-51.5588	-48.8967	-50.3548	-49.7021	-50.0254	-47.007	-47.0454	-45.376	-50.8818	-51.3457	-40.056	-51.6161	-49.5089	-50.3009	-51.6646
78	-47.3182	-46.4562	-47.6113	-45.7438	-46.0246	-45.2045	-44.4266	-46.9469	-46.8897	-46.1074	-47.7921	-44.2905	-44.0156	-46.1625	-52.5111	-49.2509	-37.5814	-50.1595	-44.7932	-52.7904	-49.6418	-52.7526	-52.8143	-50.9473	-50.7505	-48.1508	-51.889	-43.8426	-52.4941	-51.0045	-40.5969	-50.1595	-47.3753	-50.7723	-51.2082	-50.7992	-51.0245	-49.6342	-50.8761	-46.948	-46.3471	-45.5077	-52.5964	-51.1158	-40.7088	-50.5673	-47.4935	-50.8934	-51.3309
79	-47.7245	-46.9712	-42.3922	-46.0802	-47.334	-45.228	-44.6532	-46.9235	-46.6008	-46.3312	-48.4705	-43.5654	-44.7018	-46.8873	-52.7651	-49.6588	-33.5909	-50.0775	-46.9421	-53.516	-49.2	-53.2639	-53.692	-51.1864	-50.7522	-48.4048	-52.6587	-44.8844	-51.5984	-51.4908	-36.5503	-50.0775	-50.1337	-51.2251	-49.6863	-50.8278	-50.9537	-50.6786	-52.3498	-48.1107	-48.0385	-45.3182	-51.7239	-51.6158	-36.6785	-51.2284	-50.2537	-51.3516	-49.8184
80	-48.0924	-46.195	-40.4246	-45.3949	-48.9428	-46.5257	-44.6941	-46.7742	-45.719	-45.0497	-48.9052	-43.2777	-44.7152	-45.9924	-51.5525	-48.1452	-30.5261	-48.5391	-48.8217	-53.0566	-49.3275	-52.8292	-53.7145	-48.6873	-51.5333	-50.127	-52.7418	-47.5338	-51.6714	-51.8661	-33.6997	-48.5391	-51.8874	-50.8341	-49.3181	-50.4551	-51.1164	-50.4812	-51.4181	-48.2785	-47.9167	-45.7616	-51.8005	-51.9853	-33.8357	-51.1559	-52.0204	-50.9766	-49.461
81	-48.8868	-47.6769	-45.2367	-46.9753	-48.838	-46.8803	-45.2866	-47.0668	-45.4903	-47.3732	-49.0759	-43.7903	-46.0905	-46.1669	-53.0748	-50.457	-35.0971	-51.785	-48.3425	-53.792	-50.7235	-53.864	-53.2347	-53.3978	-51.1244	-50.9615	-53.5654	-47.3008	-52.5755	-52.3335	-37.5843	-51.785	-50.9074	-50.5394	-50.4101	-50.7035	-52.0361	-52.3174	-51.2662	-49.3443	-49.1107	-46.3114	-52.725	-52.4704	-37.7196	-52.5818	-51.0463	-50.6755	-50.5609
82	-50.5193	-49.2883	-51.8358	-47.1331	-48.3697	-46.3759	-45.4583	-47.866	-46.2876	-47.9668	-49.1617	-44.2486	-46.6943	-47.0469	-53.6905	-52.2447	-41.2756	-52.056	-47.1231	-55.1612	-50.6055	-54.4368	-53.4045	-54.9549	-50.8281	-47.6608	-52.9494	-45.9331	-53.1162	-52.9638	-43.4459	-52.056	-49.6012	-50.9902	-50.5792	-51.6055	-52.2004	-51.2812	-51.2037	-49.297	-50.4428	-46.3795	-53.2615	-53.1171	-43.5993	-52.294	-49.7429	-51.1397	-50.7363
83	-50.648	-49.1022	-45.3359	-48.0253	-47.7538	-47.1665	-45.4606	-47.2425	-47.1487	-47.6944	-49.6281	-43.8844	-46.2022	-46.5994	-53.0761	-52.2283	-36.7007	-52.0389	-47.4354	-54.5306	-50.3567	-54.51	-54.324	-55.1019	-52.2321	-48.3766	-53.4514	-47.1289	-52.9924	-53.1965	-37.6229	-52.0389	-49.3502	-51.4994	-50.5074	-51.9256	-51.7215	-52.3606	-52.3525	-48.5764	-49.6131	-47.2679	-53.1491	-53.3517	-37.7775	-52.5505	-49.5014	-51.6568	-50.6887
84	-50.2081	-48.4025	-45.0681	-48.0017	-49.982	-48.2885	-45.6558	-47.1662	-47.0098	-47.9097	-49.8665	-43.7811	-46.8284	-46.9174	-53.63	-51.3677	-35.9933	-52.5043	-48.9807	-55.297	-50.1601	-53.6872	-54.0019	-55.3397	-52.7345	-48.8768	-55.2363	-47.9704	-52.8278	-52.9739	-38.1861	-52.5043	-51.2063	-52.0088	-50.8119	-51.8563	-51.716	-52.7008	-52.6742	-48.7058	-49.049	-48.2322	-52.9881	-53.1365	-38.343	-52.4752	-51.3699	-52.178	-50.9939
85	-50.5708	-49.1339	-50.4331	-47.3969	-49.1588	-48.2294	-46.1783	-46.7445	-47.0649	-48.1543	-50.0232	-45.0655	-46.6445	-47.2065	-54.2658	-51.8717	-39.0516	-52.1563	-46.9888	-55.1942	-51.0565	-54.0234	-53.5381	-54.8387	-52.7705	-49.3189	-54.1865	-48.5037	-53.6975	-52.7998	-41.9952	-52.1563	-50.3349	-52.6976	-51.2037	-51.3529	-52.1139	-53.7232	-52.92	-48.6234	-48.9877	-48.3807	-53.8673	-52.9712	-42.1508	-52.6725	-50.5193	-52.872	-51.3942
86	-51.5689	-49.3176	-54.2634	-47.6657	-47.34	-48.0791	-47.3643	-49.6266	-46.8285	-49.0622	-49.5651	-44.621	-47.4088	-46.4633	-54.6002	-51.432	-42.0339	-51.8779	-47.3557	-54.6829	-51.0597	-54.7917	-54.2045	-53.8995	-52.1092	-47.9337	-54.3917	-49.5225	-53.7437	-53.1658	-45.908	-51.8779	-49.7564	-53.1486	-50.9795	-51.891	-53.32	-53.1531	-52.678	-49.6371	-49.065	-48.9514	-53.9118	-53.3523	-46.0704	-53.3302	-49.9412	-53.3263	-51.1795
87	-51.1303	-49.7875	-57.9548	-48.5536	-47.929	-47.8514	-47.0516	-48.5537	-47.1783	-49.4285	-49.9135	-44.1575	-48.0747	-47.4538	-54.4488	-51.887	-44.8891	-51.6057	-47.8315	-54.99	-50.7773	-55.6755	-55.0029	-54.336	-52.7821	-47.5893	-53.5213	-50.1237	-53.8719	-54.1857	-47.5174	-51.6057	-50.24	-51.8397	-50.7165	-53.3822	-52.8526	-53.1711	-53.5381	-49.0851	-49.5626	-50.3807	-54.0537	-54.3815	-47.6832	-53.4807	-50.4234	-52.0323	-50.9269
88	-52.0437	-50.061	-59.2466	-48.7401	-50.265	-48.6985	-46.0457	-48.3217	-48.0768	-48.409	-50.1649	-45.2636	-48.8638	-48.8157	-54.5511	-52.1174	-48.72	-51.8558	-49.2972	-55.73	-50.8757	-55.1142	-55.6168	-54.9248	-52.9992	-49.4107	-54.0482	-49.7034	-54.3138	-54.0694	-49.3677	-51.8558	-52.7541	-52.02	-50.4541	-53.5391	-52.8051	-52.6961	-53.5268	-49.7154	-51.0666	-50.1642	-54.5034	-54.2692	-49.5454	-52.4091	-52.953	-52.2219	-50.6638
89	-49.7016	-41.869	-40.7969	-41.4823	-48.0668	-47.9285	-45.6682	-47.7043	-45.733	-41.4332	-50.1425	-45.4045	-48.3285	-49.693	-49.6541	-43.0407	-42.347	-42.9555	-46.1941	-50.17	-47.8881	-50.4364	-49.5298	-43.4663	-52.201	-49.5924	-53.5641	-48.6139	-55.0112	-49.1601	-44.3611	-42.9555	-50.9415	-53.0405	-50.2533	-53.0242	-53.0998	-48.8782	-53.1676	-50.3021	-50.0862	-50.5008	-55.1892	-49.3231	-44.5432	-49.176	-51.137	-53.2334	-50.4684
90	-46.3072	-36.6416	-35.5241	-36.2842	-44.7718	-45.1999	-43.677	-45.0632	-44.5359	-36.103	-49.2238	-45.2131	-51.0068	-49.2981	-44.8164	-37.9378	-38.1541	-37.5719	-43.1769	-45.2561	-44.2388	-45.5806	-45.2937	-37.764	-51.9308	-48.709	-53.2669	-48.5119	-54.3699	-44.4916	-39.8393	-37.5719	-50.3826	-51.3649	-49.579	-52.2332	-51.7038	-44.8256	-52.4184	-50.1473	-49.0635	-50.228	-54.5225	-44.6443	-40.0142	-45.0969	-50.5669	-51.528	-49.7798
91	-50.7286	-44.3293	-41.7688	-43.6598	-48.475	-48.9181	-47.1649	-48.5239	-47.8718	-43.7691	-50.1735	-44.587	-49.8815	-50.8551	-51.6027	-45.9912	-40.4442	-45.427	-47.4902	-53.4627	-49.8937	-52.6249	-51.7044	-46.1343	-52.9717	-47.2646	-54.1245	-49.1819	-54.4604	-50.6635	-41.2167	-45.427	-52.4686	-52.8705	-50.6269	-53.2594	-52.733	-50.8982	-53.9095	-49.8452	-49.8324	-51.0153	-54.6743	-50.8415	-41.4273	-51.3514	-52.6803	-53.0819	-50.8549
92	-52.9881	-50.4095	-47.3864	-48.865	-51.2978	-49.7115	-47.5977	-49.6566	-48.2522	-48.6229	-50.4177	-45.4439	-49.6073	-49.4708	-55.3899	-51.08	-40.5128	-51.9921	-49.3257	-57.1293	-51.5111	-56.1825	-55.3944	-54.092	-53.4895	-49.158	-54.4279	-49.2392	-56.0212	-53.4107	-41.8909	-51.9921	-53.74	-54.2866	-50.633	-53.3231	-53.9342	-54.3332	-54.304	-50.5606	-50.5017	-51.1132	-56.2477	-53.6277	-42.1169	-55.2296	-53.967	-54.502	-50.8925
93	-53.2184	-50.2716	-48.0032	-49.4889	-50.6549	-49.5888	-46.8702	-49.9742	-49.469	-49.6764	-50.8453	-44.9382	-49.7079	-49.3475	-54.6397	-50.8194	-43.4351	-52.3234	-49.6929	-56.4705	-50.3584	-55.998	-55.4005	-54.5505	-53.8965	-49.6164	-54.4607	-48.854	-55.3389	-54.1386	-43.9061	-52.3234	-52.8661	-54.3471	-50.0202	-54.0847	-53.9802	-53.6614	-54.479	-51.7639	-51.5958	-50.9724	-55.5708	-54.3774	-44.1421	-54.486	-53.1074	-54.5697	-50.2941
94	-52.7764	-49.8064	-49.3103	-49.2788	-49.1212	-50.1973	-46.9824	-49.224	-48.7024	-49.6793	-50.6503	-45.4907	-50.8127	-51.2327	-54.7535	-50.5475	-45.2507	-52.019	-49.0211	-55.8051	-50.8807	-55.7124	-55.6871	-54.0152	-54.089	-49.8877	-55.1369	-49.9545	-55.2378	-54.0725	-45.1572	-52.019	-51.2311	-54.6567	-50.5475	-53.5565	-54.3559	-52.7927	-54.4439	-50.8963	-52.3254	-50.5291	-55.4725	-54.3223	-45.4035	-54.2901	-51.4711	-54.8832	-50.8231
95	-53.5276	-52.5624	-53.0013	-50.819	-49.0623	-49.8498	-47.6137	-49.8147	-49.3517	-49.8162	-51.1361	-47.5918	-50.3278	-51.1849	-55.6141	-52.8755	-41.9311	-53.7583	-49.299	-57.2462	-51.4791	-56.15	-56.8451	-56.3883	-54.2577	-49.0842	-54.7288	-51.7334	-56.1928	-54.6712	-44.0651	-53.7583	-52.2257	-54.0194	-51.0173	-53.844	-54.3013	-53.8569	-54.5949	-50.4474	-50.965	-51.1324	-56.4635	-54.9435	-44.3363	-54.7196	-52.4791	-54.2775	-51.2969
96	-53.1681	-52.1468	-50.9426	-51.0792	-48.6628	-50.0657	-48.4445	-49.9844	-49.3236	-51.135	-51.7548	-48.3424	-50.9542	-49.3896	-55.9332	-53.06	-40.3936	-54.7692	-49.5894	-57.2753	-51.8971	-58.3922	-56.409	-56.9569	-54.9021	-50.4892	-55.034	-52.5396	-57.0111	-54.7727	-42.8369	-54.7692	-51.6004	-53.9241	-51.4768	-54.4503	-55.5711	-53.9442	-55.4267	-52.0045	-50.8023	-51.7709	-57.2891	-55.0451	-43.1096	-55.3755	-51.8771	-54.1967	-51.7708
97	-53.6284	-52.0667	-47.6097	-51.3371	-51.3966	-50.2931	-48.4757	-50.7349	-50.3778	-50.0663	-51.8146	-47.7682	-50.1629	-50.0366	-58.0436	-54.5383	-38.9679	-55.145	-50.9832	-57.2214	-51.8021	-58.6602	-58.0065	-57.1489	-56.1396	-50.4024	-54.7168	-53.4519	-56.2472	-55.5173	-41.6484	-55.145	-52.827	-55.0173	-50.9965	-54.359	-55.6969	-54.9911	-55.7121	-52.5826	-51.2944	-51.3174	-56.5267	-55.7955	-41.9299	-54.9729	-53.1078	-55.3037	-51.3089
98	-53.8861	-52.1629	-52.6607	-51.5082	-50.3235	-50.0094	-47.636	-51.574	-49.5071	-51.9804	-52.6035	-47.3629	-50.4263	-50.3728	-57.3103	-55.6043	-43.7665	-54.812	-50.0352	-58.5624	-52.1778	-58.4086	-57.9113	-58.0617	-55.269	-50.9237	-55.1285	-54.8705	-55.8754	-55.2808	-46.7972	-54.812	-51.7841	-55.2436	-51.3657	-55.0796	-56.1066	-55.4038	-55.1494	-52.7363	-52.9408	-51.6703	-56.1723	-55.5773	-47.0874	-55.3383	-52.0775	-55.5446	-51.6781
99	-54.1913	-51.0351	-45.4191	-51.3697	-52.6294	-50.4876	-49.1363	-51.5579	-50.7702	-51.2011	-52.8608	-48.1815	-51.3364	-50.6231	-57.7071	-52.7783	-35.1552	-53.5774	-50.6419	-57.7688	-52.5959	-57.9061	-57.2283	-56.4886	-55.8917	-50.3822	-55.0285	-55.3933	-56.0274	-55.2129	-37.6674	-53.5774	-53.9919	-55.9242	-51.8721	-54.9381	-55.4244	-55.4372	-55.7703	-51.8598	-53.1421	-52.1528	-56.3321	-55.5225	-37.9705	-56.0872	-54.2878	-56.2373	-52.2007
100	-53.7079	-48.7757	-42.3455	-49.5849	-51.3184	-50.4174	-49.9712	-50.7175	-51.1874	-49.0744	-52.701	-47.627	-51.2545	-51.9672	-56.9521	-49.8772	-33.5858	-52.0918	-51.1532	-57.1354	-52.3493	-57.8875	-56.4072	-52.7528	-55.3521	-51.5349	-54.7479	-53.691	-56.2744	-54.3375	-35.5892	-52.0918	-53.6163	-55.761	-51.8249	-54.7848	-54.999	-54.5585	-55.8873	-51.5866	-52.1555	-52.2969	-56.5851	-54.6361	-35.8973	-55.5078	-53.9276	-56.0746	-52.1595
[truncated: 7 more columns]

## Sheet: NeuN Stats(F1)
Table Analyzed	Data 1
Column B	NEUN (Cell Density) Carbon
vs.	vs.
Column A	NEUN (Cell Density) Steel
Unpaired t test
P value	0.471
P value summary	ns
Significantly different (P < 0.05)?	No
One- or two-tailed P value?	Two-tailed
t, df	t=0.7395, df=15
How big is the difference?
Mean of column A	195.3
Mean of column B	174.9
Difference between means (B - A) ± SEM	-20.46 ± 27.66
95% confidence interval	-79.42 to 38.51
R squared (eta squared)	0.03518
F test to compare variances
F, DFn, Dfd	1.011, 7, 8
P value	0.9756
P value summary	ns
Significantly different (P < 0.05)?	No
Data analyzed
Sample size, column A	9
Sample size, column B	8

## Sheet: IBA1 Stats(F1)
Table Analyzed	Data 1
Column F	IBA1 (Area) Carbon
vs.	vs.
Column D	IBA1 (Area) Steel
Unpaired t test
P value	0.5715
P value summary	ns
Significantly different (P < 0.05)?	No
One- or two-tailed P value?	Two-tailed
t, df	t=0.5777, df=16
How big is the difference?
Mean of column D	9077
Mean of column F	7553
Difference between means (F - D) ± SEM	-1523 ± 2637
95% confidence interval	-7113 to 4066
R squared (eta squared)	0.02044
F test to compare variances
F, DFn, Dfd	1.975, 8, 8
P value	0.3554
P value summary	ns
Significantly different (P < 0.05)?	No
Data analyzed
Sample size, column D	9
Sample size, column F	9

## Sheet: GFAP Stats(F1)
Table Analyzed	Data 1
Column E	GFAP (Area) Carbon
vs.	vs.
Column C	GFAP (Area) Steel
Unpaired t test
P value	0.1442
P value summary	ns
Significantly different (P < 0.05)?	No
One- or two-tailed P value?	Two-tailed
t, df	t=1.535, df=16
How big is the difference?
Mean of column C	8601
Mean of column E	5927
Difference between means (E - C) ± SEM	-2674 ± 1741
95% confidence interval	-6365 to 1018
R squared (eta squared)	0.1284
F test to compare variances
F, DFn, Dfd	1.546, 8, 8
P value	0.5518
P value summary	ns
Significantly different (P < 0.05)?	No
Data analyzed
Sample size, column C	9
Sample size, column E	9

## Sheet: Data 1
NEUN (Cell Density) Steel	NEUN (Cell Density) Fiber F1	GFAP (Area) Steel	IBA1 (Area) Steel	GFAP (Area) Fiber F1	IBA1 (Area) Fiber F1
177	253	15646.9	14801.7	4683.57	9704.61
185	182	6904.5	10096.8	7419.83	4043.59
156	209	11556.1	3567.78	12086.7	11910.3
311	197	3225.75	20753	3537.38	5198.9
223	166	3595.15	3955.42	6288.84	5834.32
202	208	12367.9	15350.4	4362.82	8169.27
137	85	7403.11	4753.5	647.58	266.03
129	99	9256.17	4057.27	5601.74	6933.39
238		7451.76	4353.7	8715	15919

## Sheet: NeuN Stats(F2)
Table Analyzed	Neuron Density
Column B	SS probe
vs.	vs.
Column A	Probe X
Unpaired t test with Welch's correction
P value	0.3793
P value summary	ns
Significantly different (P < 0.05)?	No
One- or two-tailed P value?	Two-tailed
Welch-corrected t, df	t=0.9034, df=16.53
How big is the difference?
Mean of column A	2460
Mean of column B	1999
Difference between means (B - A) ± SEM	-460.3 ± 509.5
95% confidence interval	-1537 to 617.0
R squared (eta squared)	0.04705
F test to compare variances
F, DFn, Dfd	1.121, 8, 9
P value	0.8612
P value summary	ns
Significantly different (P < 0.05)?	No
Data analyzed
Sample size, column A	9
Sample size, column B	10

## Sheet: IBA1 Stats(F2)
Table Analyzed	Iba1 - Volume
Column B	SS probe
vs.	vs.
Column A	Probe X
Unpaired t test with Welch's correction
P value	0.6913
P value summary	ns
Significantly different (P < 0.05)?	No
One- or two-tailed P value?	Two-tailed
Welch-corrected t, df	t=0.4052, df=14.42
How big is the difference?
Mean of column A	80160
Mean of column B	74039
Difference between means (B - A) ± SEM	-6121 ± 15104
95% confidence interval	-38427 to 26186
R squared (eta squared)	0.01126
F test to compare variances
F, DFn, Dfd	1.942, 8, 7
P value	0.3969
P value summary	ns
Significantly different (P < 0.05)?	No
Data analyzed
Sample size, column A	8
Sample size, column B	9

## Sheet: GFAP Stats(F2)
Table Analyzed	GFAP
Column B	SS probe
vs.	vs.
Column A	Probe X
Unpaired t test with Welch's correction
P value	0.5991
P value summary	ns
Significantly different (P < 0.05)?	No
One- or two-tailed P value?	Two-tailed
Welch-corrected t, df	t=0.5379, df=13.91
How big is the difference?
Mean of column A	68852
Mean of column B	80421
Difference between means (B - A) ± SEM	11569 ± 21507
95% confidence interval	-34587 to 57725
R squared (eta squared)	0.02038
F test to compare variances
F, DFn, Dfd	1.461, 8, 6
P value	0.6628
P value summary	ns
Significantly different (P < 0.05)?	No
Data analyzed
Sample size, column A	7
Sample size, column B	9

[truncated: 1 more sheets: Data 2]
